# Supplementary material for: LIKE EARLY STARVATION 1 and EARLY STARVATION 1 promote and stabilize amylopectin phase transition in starch biosynthesis
Source: Sci Adv. 2023 May 26;9(21):eadg7448. doi: 10.1126/sciadv.adg7448 (PMC10219597; doi:10.1126/sciadv.adg7448)
Supplement: Supplementary file 2 — Data S1 to S8 [file sciadv.adg7448_data_s1_to_s8.zip]

Archive with 9 entries (9 files):
- adg7448_Data_S1a.txt
- adg7448_Data_S1b.txt
- adg7448_Data_S2.xlsx
- adg7448_Data_S3.xlsx
- adg7448_Data_S4.xlsx
- adg7448_Data_S5.xlsx
- adg7448_Data_S6.xlsx
- adg7448_Data_S7.xlsx
- adg7448_Data_S8.xlsx
