# Supplementary material for: LIKE EARLY STARVATION 1 and EARLY STARVATION 1 promote and stabilize amylopectin phase transition in starch biosynthesis
Source: Sci Adv. 2023 May 26;9(21):eadg7448. doi: 10.1126/sciadv.adg7448 (PMC10219597; doi:10.1126/sciadv.adg7448)
Supplement: Supplementary file 2 — Data S1 to S8 [file sciadv.adg7448_data_s1_to_s8.zip › adg7448_Data_S1a.txt]

CLUSTAL O(1.2.4) multiple sequence alignment
Bdi3558834 ---MTACSRGLVAPPFDLAAPWP-------------------R-------RPVRGAARAI	31
Sbi2468518 ------------------------------------------------------------	0
OsaNM001055409 ------------------------------------------------------------	0
Gma3527347 ---MAASSRGFSTTQFDFKLRVTRLNAALLPKSPVLELGPRKRRKLCFDADRVRLGNGAI	57
Gma3523085 ---MAASSRGFSTTQFDFKLRVMRLNAALLPKSHVLEFGPRKRRKLCFDSDRVRLGDGAM	57
Gma3523084 ---MAASSRGFSTTQFDFKLRVMRLNAALLPKSHVLEFGPRKRRKLCFDSDRVRLGDGAM	57
Csa4158227 ------------------------------------------------------------	0
Csa4144181 ---MAASCR----------LES--FPLPSHGGPE-L--RRRRWRRILFG--INRLGFTPI	40
Vvi2285895 ---MAASSRGFAT-PFRLELRS--VDVSTLPHREIE--FRKCRRRVSVD--GDRIRLSRI	50
Rco2510610 ---MTASSSGLTT-HLHFKLSR--LHISPLHST-------VYGYHLR----ANKKKYRSS	43
Aly2891191 ---MAASS--AVS-LLDIKHRR--FGV---NHELRL--TKWKRKLLC----FDGYQTRRF	43
Arabidopsis_ESV1 MSEMAASS--AIS-LLDIKLRR--FGVGASNHELRL--TKWFKGD------QAGAPTRRF	47
Ptr2307743 ------------------------------------------------------------	0
Ptr2300618 ------------------------------------------------------------	0
Smo2979444 ------------------------------------------------------------	0
Smo2977789 ------------------------------------------------------------	0
Ppa1771400 ------------------------------------------------------------	0
Ppa1770815 ------------------------------------------------------------	0
Psilotum_nudum_QVMR-2008105 ------------------------------------------------------------	0
Psilotum_nudum_QVMR-2002207 ------------------------------------------------------------	0
Ophioglossum_vulgatum_DJSE-2024226 ------------------------------------------------------------	0
Coleochaete_scutata_VQBJ-2000989 ------------------------------------------------------------	0
Anthoceros_formosae_IQJU-2076332 ------------------------------------------------------------	0
Gaga_arizonica_DCDT-2014153 ------------------------------------------------------------	0
Azolla_cf._caroliniana_CVEG-2013196 ------------------------------------------------------------	0
Azolla_cf._caroliniana_CVEG-2013198 ------------------------------------------------------------	0
Equisetum_hyemale_JVSZ-2010038 ------------------------------------------------------------	0
Marchantia_paleacea_HMHL-2004154 ------------------------------------------------------------	0
Marchantia_paleacea_HMHL-2004155 ------------------------------------------------------------	0
Pinus_radiata_DZQM-2055504 ------------------------------------------------------------	0
Ginkgo_biloba_SGTW-2007468 ------------------------------------------------------------	0
protein-XZUY-8763-Cycas_micholitzii ------------------------------------------------------------	0
Bdi3558834 RCCCYARLEPPRSRLATKAAAAASPERAEERRADGNKPAAARGRRRVGLTVTPSLPFP-S	90
Sbi2468518 ---------------------------------------------------MPPLPFP-A	8
OsaNM001055409 -------NPPPRLR----------------------APTTAATEPVRSLTAMPSLPFP-S	30
Gma3527347 RCCCSDSVTPIRRTSGPG----KGGDKNEERRFDTKKPPHI--HRVRVQASPAAMPFASP	111
Gma3523085 RCCCSDSVTPIRRTSGPG----NGSDKNEEWRFDTKKPPHI--HRVRVQASPAAMPFASP	111
Gma3523084 RCCCSDSVTPIRRTSGPG----NGSDKNEEWRFDTKKPPHI--HRVRVQASPAAMPFASP	111
Csa4158227 -------MVPIRRATGSG----KSVEKQEDWRFDPKKPPR----RLRV-QATPAMPFA-S	43
Csa4144181 SCCCSDSMVPIRRATGSG----KSVEKQEDWRFDPKKPPR----RLRV-QATPAMPFA-S	90
Vvi2285895 RCCCSGSTGSGKS---VE--------KAEEWRFDSKKSSH----RVRI-QAMPSMPFA-S	93
Rco2510610 CCCCD-SVAPIRRTSGSV--------KSVEKKEDRCPRTR----SVRV-QATPALPFASS	89
Aly2891191 RCFAD-MLAPIRRSEKSE--------ER---RFDQKTSAH----GAGIKTSSSAVPFA-S	86
Arabidopsis_ESV1 TCFAD-MLAPIRRSEKSE--------ER---RFDQKMSAH----GAGIKTSSSAVPFA-S	90
Ptr2307743 ------------------------------------------------------------	0
Ptr2300618 ------------------------------------------------------------	0
Smo2979444 ------------------------------------------------------------	0
Smo2977789 -----------------MV---------GFNSKDQRQKLVSTPQA-----VLQAQAFSSA	29
Ppa1771400 ------------------------------------------------------------	0
Ppa1770815 --------------------------------------------------------MVVC	4
Psilotum_nudum_QVMR-2008105 ------------------------------------------------------------	0
Psilotum_nudum_QVMR-2002207 -----------------------------------------------------AHPFMLA	7
Ophioglossum_vulgatum_DJSE-2024226 ----------------------------------RCRKL--PVLKI---QAIQSQPFTSA	21
Coleochaete_scutata_VQBJ-2000989 ------------------------------------------------------------	0
Anthoceros_formosae_IQJU-2076332 ------------------------------------------------------------	0
Gaga_arizonica_DCDT-2014153 ---------------------------------------------------IQSHPLTSP	9
Azolla_cf._caroliniana_CVEG-2013196 ---------------------------------------------V---NAIQSYPLTSP	12
Azolla_cf._caroliniana_CVEG-2013198 ---------------------------------------------V---NAIQSYPLTSP	12
Equisetum_hyemale_JVSZ-2010038 ------------------------------------------------------------	0
Marchantia_paleacea_HMHL-2004154 ------------------------------------------------------------	0
Marchantia_paleacea_HMHL-2004155 ------------------------------------------------------------	0
Pinus_radiata_DZQM-2055504 -------------------------------------------------------PFTSP	5
Ginkgo_biloba_SGTW-2007468 ------------------------------------------------------------	0
protein-XZUY-8763-Cycas_micholitzii -----------------ILPSSQRVEKAEENVLDRARKAPARPRRV---KIRAMQPFTSA	40
Bdi3558834 -------------PRSRRQPKQHDFYPRCTPRGPAPQSRDTPPKRDTGIASEKEWGINLL	137
Sbi2468518 -------------PRSRRQFKQQDFYPRCTPRGPAPQSRDTPPKRDTGIASEKEWGINLP	55
OsaNM001055409 -------------PRSRRQWKQQNFYPRCTPRGPAPQSRDTPPKRDTGIASEKEWGINLL	77
Gma3527347 -------------PS---FLKQEKFFPRCTPRNSGPQSRDTPPKRDTGIANEKDWGISLL	155
Gma3523085 -------------P------------------NSGPQSRDTPPKRGNWLANEKDWGISLL	140
Gma3523084 -------------PS---FLKQEKFFPRCTPRNSGPQSRDTPPKRGNWLANEKDWGISLL	155
Csa4158227 -------------PQSGFVSKPEKFYPRCTPRGSGPQSRDTPPKRDTGIANEKDWGINLL	90
Csa4144181 -------------PQSGFVSKPEKFYPRCTPRGSGPQSRDTPPKRDTGIANEKDWGINLL	137
Vvi2285895 -------------PQSHFVSKQEKFYPRCTPRHSGPQSRDTPPKRDTGIANEKDWGINLL	140
Rco2510610 -------------SQSRFVSKQEKFFPRCTPRNSGPQSRDTPPKRDTGIANEKDWGINLL	136
Aly2891191 -------------PKSRFVSKQEKFYPRCTPRLTGPQSRDTPPKRDTGIANEKDWGIDLL	133
Arabidopsis_ESV1 -------------PKSRFLSKQEKFYPRCTPRLTGPQSRDTPPKRDTGIANEKDWGIDLL	137
Ptr2307743 --------------RSRFGTKQEKFYPRCTPRNTGPQSRDTPPKRDTGIANEKDMGINLL	46
Ptr2300618 --------------RSRFGTKQEKFYSRCTSRNSGPQSRDTPPKRDTGIANEKDMGINLL	46
Smo2979444 ------------------------------------QPRDTPPARDTGIASEKDWGIKIS	24
Smo2977789 RYEFHSVVCDFNFYSLSFRLKNTSNDQRRTKVNCVSQPRDTPPARDTGIASEKDWGIKIS	89
Ppa1771400 ----------------------------------MSQPRDTPPKRDTGIASEKDWGINLN	26
Ppa1770815 R--------------PRKPGEQDESISRQTQLRCMPQPRDTPPKRDTGIASEKEWGINLN	50
Psilotum_nudum_QVMR-2008105 -----------------------------TCRNCIPQSQGTPPKRDTGIASEKEWGINLE	31
Psilotum_nudum_QVMR-2002207 R--------------VRRVTEQDDLQLRRTHIYCVPQSRGTPPKRDTGIASEKEWGIDLN	53
Ophioglossum_vulgatum_DJSE-2024226 R--------------PLRVLEHEDLQPRRRHLNCIPQSRDIPPKRDTGIASEKEWGITLK	67
Coleochaete_scutata_VQBJ-2000989 -----------------------------------------------GIASEKDWNINLK	13
Anthoceros_formosae_IQJU-2076332 ------------------------------------------------------------	0
Gaga_arizonica_DCDT-2014153 R--------------PWRMLENVDFVPRQTQRFCVPQSRDTPPKRDTGIASEKEWGIILK	55
Azolla_cf._caroliniana_CVEG-2013196 R--------------PWRVTEHENLQPRQTQRFCVPQSRDTPPKRDTGIASEQEWGINLN	58
Azolla_cf._caroliniana_CVEG-2013198 R--------------PWRVTEHENLQPRQTQRFCVPQSRDTPPKRDTGIASEQEWGINLN	58
Equisetum_hyemale_JVSZ-2010038 ---------------------QEQPQIRPTHRHCIPQSRDTPPKRDTGIASEKDWGINLE	39
Marchantia_paleacea_HMHL-2004154 R--------------PRRGTDPDDVSLRRTLRNCIPHSRDTPPKRDTGIASEKDWGINLK	46
Marchantia_paleacea_HMHL-2004155 R--------------PRRGTDPDDVSLRRTLRNCIPHSRDTPPKRDTGIASEKDWGINLK	46
Pinus_radiata_DZQM-2055504 R--------------PRKFPEQEHFPPRRTKRNCVPPSRDTPPKRDTGIASEKDWGISLL	51
Ginkgo_biloba_SGTW-2007468 ------------------------------------------------------------	0
protein-XZUY-8763-Cycas_micholitzii R--------------PRKNPEQEEFSPRRTQRNCVPHSRDTPPKRDTGIASKKDWGINLL	86
Bdi3558834 DEAVKESGTNEDGSTWYRESGEDVGE---NGYRSRWARMGGQTHDGSVEWKETWWEKSDW	194
Sbi2468518 DEAVKESGINEDGSTWYRESGEDVGE---NGYRCRWTRMGGQNHDGSTEWKETWWEKSDW	112
OsaNM001055409 DEAVKESGTNEDGSTWYRESGDDRGD---NGYRCRWARMGGQSHDGTTEWKETWWEKSDW	134
Gma3527347 NENVNESGTNEDGSTWYRESGEELGE---NGYKCRWTRMGGQSHDGSSEWKETWWEKSDW	212
Gma3523085 NENVNESGTNEDGSAWYRESGEELGE---NGYRCRWTRMGGQSHDGSSEWKETWWEKSDW	197
Gma3523084 NENVNESGTNEDGSAWYRESGEELGE---NGYRCRWTRMGGQSHDGSSEWKETWWEKSDW	212
Csa4158227 NENVSESGTNEDGSTWYRESGEDLGE---NGYRCRWTRMGGQSHDGYSEWKETWWEKSDW	147
Csa4144181 NENVSESGTNEDGSTWYRESGEDLGE---NGYRCRWTRMGGQSHDGYSEWKETWWEKSDW	194
Vvi2285895 SENINESGTNEDGSAWYRESGEDLGE---NGYRCRWTRMGGQSHDGSSEWKEMWWEKSDW	197
Rco2510610 NEHVDESGTNEDGSTWYRESGEDLGD---NGFRCRWTRMGGRSHDATSEWKETWWEKSDW	193
Aly2891191 NENVNESGTNEDGSSWFRESGHDLGD---NGYRCRWTRMGGRSHDGSSEWTETWWEKSDW	190
Arabidopsis_ESV1 NENVNEAGTNEDGSSWFRESGHDLGD---NGYRCRWSRMGGRSHDGSSEWTETWWEKSDW	194
Ptr2307743 KENVSETGTNEDGSTWFRESGEDLGA---NGYRCRWTKMGGRSHDDSTQWEETWWEKSDW	103
Ptr2300618 NEKVNESGTNEDGSSWFRKSGEDLGE---NGYRCRWKKMGGRSHDTSSQWEETWWEKGDW	103
Smo2979444 SEVSNDSGTNEDGSTWFRECGEDLGE---NGYRCRYTVMGGRSSDGSTEWKET-------	74
Smo2977789 SEVSNDSGTNEDGSTWFRECGEDLGE---NGYRCRYTVMGGRSSDGSTEWKETWWEKCDW	146
Ppa1771400 KEIKSESGVNEDGSTWYNESGVDFGE---NGYRCRWTVMGGRSGDGSSEWKEAWWEKSDW	83
Ppa1770815 KEVKSESGVNEDGSSWYSESGVDLGE---NGYRCRWTVMGGRSADGSSEWKEAWWEKSDW	107
Psilotum_nudum_QVMR-2008105 NEKGNESGMNEDGSTWYRENEEDLGD---NGYRCRWKVM-----------KETWWEKSDW	77
Psilotum_nudum_QVMR-2002207 NEKTYESLINEDGSTVYRESGEDLGD---NGYRCRWTVMGGHSVDGSSEWKETWWEKSDW	110
Ophioglossum_vulgatum_DJSE-2024226 NEQVIESGIAEDGSTWYRESGEDLGD---NGYRCRWTVMGGRSADGSSEWKEAWWEKSDW	124
Coleochaete_scutata_VQBJ-2000989 NQPINESGLNEDGSTWFRESGEDLGE---NGFRSRWTVMGGRSGNGTVEWKETWWEKSDW	70
Anthoceros_formosae_IQJU-2076332 ----------EDGSSWYRESGEDMGDHNSNGYRCRWTVMGGRNVDGSVEWKETWWEKSDW	50
Gaga_arizonica_DCDT-2014153 NEKVNESGVNEDGSTWYRETGEDLGE---NGYRCRWTVMGGRSADGLSEWKEAWWEKSDW	112
Azolla_cf._caroliniana_CVEG-2013196 NEKVNESGINEDGSTWYRESGEDFGE---NGYRCRWTVMGGRNADGSSEWKEAWWEKSDW	115
Azolla_cf._caroliniana_CVEG-2013198 NEKVNESGINEDGSTWYRESGEDFGE---NGYRCRWTVMGGRNADGSSEWKEAWWEKSDW	115
Equisetum_hyemale_JVSZ-2010038 NGERSESGVNEDGSTWYRESGQDIGD---NGYCCHWTVMGGCSADGLSEWKEAWWDKSDW	96
Marchantia_paleacea_HMHL-2004154 NEKTSESGVNEDGSTWYRESGEDLGD---NGYRCRWTVMGGKNADGTSEWKEAWWEKSDW	103
Marchantia_paleacea_HMHL-2004155 NEKTSESGVNEDGSTWYRESGEDLGD---NGYRCRWTVMGGKNADGTSEWKEAWWEKSDW	103
Pinus_radiata_DZQM-2055504 NENINESGTNEDGSSWYRESGEDIGE---NGYRCRWSVMGGRNADDTSEWREAWWEKSDW	108
Ginkgo_biloba_SGTW-2007468 ------------------------------------------------------------	0
protein-XZUY-8763-Cycas_micholitzii NEKGNESGTNEDGSTWYRESGEDIGE---NGYRCRWALMGGRSSDGSSEWREAWWEKSDW	143
Bdi3558834 TGYKELGAEKSGKNAEGDSWWEKWKEVLHQDEWSNLARIERSAEKQ-AKSGAENAGWYEK	253
Sbi2468518 TGYKELGAEKSGKNAEGDSWWEKWKEVLYQDEWSNLARIERSAEKQ-AKSGVENAGWYEK	171
OsaNM001055409 TGYKELGAEKSGKNGEGDSWWEKWKEVLYQDEWSNLARIERSAEKQ-AKSGAENAGWYEK	193
Gma3527347 TGYKELGVEKSGRNSEGDTWWETWQENLHQDEWSNIARIERSAQKQ-AKSGTENAGWYEK	271
Gma3523085 TGYKELGVEKSGRNSEGDTWWETWQENLHQDEWSNIARIERSAQKQ-AKSGTENAGWYEK	256
Gma3523084 TGYKELGVEKSGRNSEGDTWWETWQENLHQDEWSNIARIERSAQKQ-AKSGTENAGWYEK	271
Csa4158227 TGYKELGVEKSGKNVEGDSWWETWQEVLHQDEWSNLARIERSAQKQ-AKSGTENAGWHEK	206
Csa4144181 TGYKELGVEKSGKNVEGDSWWETWQEVLHQDEWSNLARIERSAQKQ-AKSGTENAGWHEK	253
Vvi2285895 TGYKELGVEKSGRNAEGDSWWETWQEVLHQDEWSNLARIERSAQKQ-AKSGTENAGWYEK	256
Rco2510610 TGYKELGVEKSGRNAEGDSWWETWQEVLHQDEWSNLARIERSAQKQ-AKSGTENAGWYEK	252
Aly2891191 TGYKELGVEKSGKNAEGDTWWETWQEVLHQDEWSNLARIERSAQKQ-AKSGTENAGWYEK	249
Arabidopsis_ESV1 TGYKELGVEKSGKNSEGDSWWETWQEVLHQDEWSNLARIERSAQKQ-AKSGTENAGWYEK	253
Ptr2307743 TGYKELGVEKSGRNAEGDSWWETWQEMLHQDEWSNLARIERSAQKQ-AKSGTENAGWYEK	162
Ptr2300618 TGYKELGVEKSGRNAEGDTWWETWQEMLHQDEWSNLARIERSAQKQ-AKLGTENAGWYEK	162
Smo2979444 -----VRAEKSGKNAEGDAWWETWQEILRQDEL---------------------------	102
Smo2977789 TGYKELGAEKSGKNAGGDAWWETWQEILRQDELSNLARIERTAQKQ-AKQGNGEAGWYEK	205
Ppa1771400 TGYKELGAEKTGKNAQGDTWWETWQEVLRVDELSNLARIEKSAQKQ-AKSGTGSAGWFEK	142
Ppa1770815 TGYKELGAEKSGKNAQGDTWWETWQEVLRVDELSNLARIEKSAQKQ-AKSGTGSAGWFEK	166
Psilotum_nudum_QVMR-2008105 TGYKELGGEKSGRNAERDSWWETWQEVLWQDEWSNLARIEKNAQKQ-AKSGNNKASWYEK	136
Psilotum_nudum_QVMR-2002207 TGYKELGAKKSGRNTQGDSWWETWQEVLRQDEWSNLAWIEKSAEKQ-AKSGNNKARWYEK	169
Ophioglossum_vulgatum_DJSE-2024226 TGYKELGAEKSGRNAEGDSWWETWQEVLRQDEWSNLARIEKSAQKQ-AKSGDGKAGWYEK	183
Coleochaete_scutata_VQBJ-2000989 TGYKELGAEKSGRNTLGDSWWETWQEVYRQDEWSGLARIEKSAHKQAKS--RNGGVWNEK	128
Anthoceros_formosae_IQJU-2076332 SGYKELGAEKSGRNAQGDSWWETWQEIFRQDEWSGLARIEKSAHKQAKS--QTYGVWNEK	108
Gaga_arizonica_DCDT-2014153 TGYKELGAENSGKNAQGDSWWETWQEVLRQDEWSNLARIEKSAQK-QAKSGNGVAGWHEK	171
Azolla_cf._caroliniana_CVEG-2013196 TGYKELGAEKSGRNAQGDTWWETWQEILRQDEWSNLARIEKSAQKQ-AKSG-SDAGWYEK	173
Azolla_cf._caroliniana_CVEG-2013198 TGYKELGAEKSGRNAQGDTWWETWQEILRQDEWSNLARIEKSAQKQ-AKSG-SDAGWYEK	173
Equisetum_hyemale_JVSZ-2010038 TGYKELGAEKSGKNAQGDSWWETWQEIFRQDDWSNLARIERSAQKQQAKSGNGTAGWYEK	156
Marchantia_paleacea_HMHL-2004154 TGYKELGAEKSGKNAQGDTWWETWQEILRQDDWSNLARIEKSAQK-QAKSGSGTAGWYEK	162
Marchantia_paleacea_HMHL-2004155 TGYKELGAEKSGKNAQGDTWWETWQEILRQDDWSNLARIEKSAQK-QAKSGSGTAGWYEK	162
Pinus_radiata_DZQM-2055504 TGYKELGVEKSGRNAQGDTWWETWQEVLRQDDWSNLARIERSAQK-QAKSGSGAAVWYEK	167
Ginkgo_biloba_SGTW-2007468 ---KELGVEKSGKNAQGDSWWETWQEVLRQDDWSNLARIERSAQK-QAKSGSGMAGWYEK	56
protein-XZUY-8763-Cycas_micholitzii TGYKELGVEKSGRNAQGDTWWETWQEVLRQDDWSNLARIERSAQK-QAKSGSGMAGWYEK	202
: :::*:* *:***.*:* *:
Bdi3558834 WWEKYDAKGWTEKGAHKYGRLNEQSWWERWGEHYDGRGSVLKWTDKWAETDLGTRWGDKW	313
Sbi2468518 WWEKYDAKGWTEKGAHKYGRLNEQSWWERWGEHYDGRGFVLKWTDKWAETDLGTKWGDKW	231
OsaNM001055409 WWEKYDAKGWTEKGAHKYGRLNEQSWWERWGEHYDGRGFVLKWTDKWAETDLGTKWGDKW	253
Gma3527347 WWEKYDAKGWTEKGAHKYGRLNEQSWWEKWGEHYDGRGSVLKWTDKWAETELGTKWGDKW	331
Gma3523085 WWEKYDAKGWTEKGAHKYGRLNEQSWWEKWGEHYDGRGSVLKWTDKWAETELGTKWGDKW	316
Gma3523084 WWEKYDAKGWTEKGAHKYGRLNEQSWWEKWGEHYDGRGSVLKWTDKWAETELGTKWGDKW	331
Csa4158227 WWEKYDAKGWTEKGAHKYGRLNEQSWWEKWGEHYDGRGSVLKWTDKWAETELGTKWGDKW	266
Csa4144181 WWEKYDAKGWTEKGAHKYGRLNEQSWWEKWGEHYDGRGSVLKWTDKWAETELGTKWGDKW	313
Vvi2285895 WWEKYDAKGSTEKGAHKYGRLNEQSWWEKWGEHYDGRGSVLKWTDKWAETELGTKWGDKW	316
Rco2510610 WWEKYDAKGWTEKGAHKYGRLNEQSWWEKWGEHYDGRGSVLKWTDKWAETELGTKWGDKW	312
Aly2891191 WWEKYDAKGWTEKGAHKYGRLNEQSWWEKWGEHYDGRGSVLKWTDKWAETELGTKWGDKW	309
Arabidopsis_ESV1 WWEKYDAKGWTEKGAHKYGRLNEQSWWEKWGEHYDGRGSVLKWTDKWAETELGTKWGDKW	313
Ptr2307743 WWEKYDAKGWTEKGANKYGRLNEQSWWEKWGEHYDGRGSVTKWTDKWAETELGTKWGDKW	222
Ptr2300618 WWEKYDAKGWTEKGANKYGRLNEQSWWEKWGEHYDGRGSVTKWTDKWAETELGTKWGDKW	222
Smo2979444 RWEKYNAKGWTEKGAHKYGRLNEQSWWEKWGEQYDGRGAVLKWTDKWAENATGEKWGDKW	162
Smo2977789 WWEKYNAKGWTEKGAHKYGRLNEQSWWEKWGEQYDGRGAVLKWTDKWAENATGEKWGDKW	265
Ppa1771400 WWEKYNAKGWSEKGAHKYGRLNDQGWWEKWEEQYDGRGAVLKWTDKWAENGTGTKWGDKW	202
Ppa1770815 WWEKYNAKGWSEKGAHKYGRLNDQGWWEKWEEQYDGRGAVLKWTDKWAESDTGTKWGDKW	226
Psilotum_nudum_QVMR-2008105 WWEKYNARGWAEKGFHKYGRLNDWSWWEKWGEQYDGNGAVFKWTEKWAENDMKIKWGDKW	196
Psilotum_nudum_QVMR-2002207 WWEKYNAKGGAEKGAQKYGRLHDQSWWEKWGEEYDGQGAVLKWTDKWAETDMGTKWGDKW	229
Ophioglossum_vulgatum_DJSE-2024226 WWEKYNAKGWTEKGAHKYGKLNEQSWWEKWGEQYDGLGAVLKWTDKWAQSEAGTKWGDKW	243
Coleochaete_scutata_VQBJ-2000989 WWEKYNAKGWAEKGAHKYGKLNDQGWWEKWGEQYDGQGAVIKWTDKWAESDSGTKWGDKW	188
Anthoceros_formosae_IQJU-2076332 WWEKYNAK----------------------------------------------------	116
Gaga_arizonica_DCDT-2014153 WWEKYNAKGWTEKGAHKYGKLNEQSWWEKWGEQYDGRGAVLKWTDKWAETNNGAKWGDKW	231
Azolla_cf._caroliniana_CVEG-2013196 WWEKYNAKGWTEKGAHKYGRLNDQSWWEKWGEQYDGRGSVLKWTDKWAETNDETKWGDKW	233
Azolla_cf._caroliniana_CVEG-2013198 WWEKYNAKGWTEKGAHKYGRLNDQSWWEKWGEQYDGRGSVLKWTDKWAETNDETKWGDKW	233
Equisetum_hyemale_JVSZ-2010038 WWEKYNAKGSTEKGAHKYGRLNDQSWWEKWGEQYDGQGAVLKWTDKWAEND---------	207
Marchantia_paleacea_HMHL-2004154 WWEKYNAKGWSEKGAHKYGRLNDQGWWEKWGEQYDGRGAVLKWTDKWAETDMGTKWGDKW	222
Marchantia_paleacea_HMHL-2004155 WWEKYNAKGWSEKGAHKYGRLNDQGWWEKWGEQYDGRGAVLKWTDKWAETDMGTKWGDKW	222
Pinus_radiata_DZQM-2055504 WWEKYNAKGWTEKGAHKYGRLNDQSWWEKWGEQYDGSGSVLKWTDKWAETDLGTKWGDKW	227
Ginkgo_biloba_SGTW-2007468 WWEKYNAKGWTEKGAHKYGRLNDQSWWEKWGEQYDGSGSVLKWTDKWAETDLGTKWGDKW	116
protein-XZUY-8763-Cycas_micholitzii WWEKYNAKGWTEKGAHKYGRLNDQSWWEKWGEQYDGSGSVLKWTDKWAETDLGTKWGDKW	262
****:*:
Bdi3558834 EEKFF-AGIGSRQGETWHASIGGDRWSRTWGEEHYGNGKVHKYGKSTTGESWDLVVDEET	372
Sbi2468518 EEKFF-AGIGSRQGETWHVSPGGERWSRTWGEEHFGNGKVHKYGKSTTGESWDLVVDEET	290
OsaNM001055409 EEKFF-AGIGSRQGETWHVSPGGDRWSRTWGEEHFGNGKVHKYGKSTTGESWDLVVDEET	312
Gma3527347 EERFF-KGIGSRHGETWHVSPSSERWSRTWGEEHFGNGKVHKYGNSTTGESWDIVVDEET	390
Gma3523085 EERFF-KGIGSRHGETWHVSPSSERWSRTWGEEHFGNGKVHKYGNSTTGESWDIVVDEET	375
Gma3523084 EERFF-KGIGSRHGETWHVSPSSERWSRTWGEEHFGNGKVHKYGNSTTGESWDIVVDEET	390
Csa4158227 EEKFF-SGIGSRQGETWHVSPSGERWSRTWGEEHFGNGKVHKYGKSTTGESWDIVVDEET	325
Csa4144181 EEKFF-SGIGSRQGETWHVSPSGERWSRTWGEEHFGNGKVHKYGKSTTGESWDIVVDEET	372
Vvi2285895 EEKFF-AGIGSRQGETWHLSPSGDRWSRTWGEEHFGNGKVHKYGKSTTGESWDIVVDEET	375
Rco2510610 EEKFF-AGIGSRQGETWHVSPGGERWSRTWGEEHFGNGKVHKYGKSTTGESWDIVVDEET	371
Aly2891191 EEKFF-SGIGSRQGETWHVSPNSDRWSRTWGEEHFGNGKVHKYGKSTTGESWDIVVDEET	368
Arabidopsis_ESV1 EEKFF-SGIGSRQGETWHVSPNSDRWSRTWGEEHFGNGKVHKYGKSTTGESWDIVVDEET	372
Ptr2307743 EEKFF-AGIGSRHGETWHVSPIGGRWSRTWGEEHFGNGKVHKYGKSTTSESWDIVVDEET	281
Ptr2300618 EEKFF-AGIGSRHGETWHGSPSGGGWSRTWGEEHLGNGKVHKYGKGTTGESWDIVVDEET	281
Smo2979444 EEKFQ-NGAGTRQG----------------------------------------------	175
Smo2977789 EEKFQ-NGAGTRQGETWHSA-NAESWSRTWGEEHFGDGKVHKYGKSTSGENWDSVVTETT	323
Ppa1771400 EEKFN-HGVGTRQGETWHNDD--KGWSRTWGEEHFGNGKVHKYGRSTSGENWDNIVEEGT	259
Ppa1770815 EEKFD-HGVGTRQGETWHNDE--KGWSRTWGEEHFGNGKVHKYGRSTSGENWDNVVEEGT	283
Psilotum_nudum_QVMR-2008105 EERFFRDGVGTRQGETWHVSANGERWSRTWGE----------------------------	228
Psilotum_nudum_QVMR-2002207 EDRFF-NGVGTRQGETWHVSGNGERWSRTWGEEHFGNGKVHKYGKSTSGESWDTVVKEGT	288
Ophioglossum_vulgatum_DJSE-2024226 EEKFF-SGLGKRQGETWHIQENGERWSRTWGEEHFGHGKVHKYGKSTSGENWDTEVEEST	302
Coleochaete_scutata_VQBJ-2000989 DERFN-NGIGMRQGETWHVAASGNRWSRTWGEEHFGTGEVHKYGKSTSGELWDIKVKEPT	247
Anthoceros_formosae_IQJU-2076332 ------------------------------------------------------------	116
Gaga_arizonica_DCDT-2014153 EERFY-SGMGTKQGETWHSS-GEERWSRTWGEEHFGNGKVHKYGRSTSGETWDAVVEEGT	289
Azolla_cf._caroliniana_CVEG-2013196 EEKFY-SGMGTRQGETWHSSSGGERWSRTWGEEHFGNGSVHKYGRSTSGETWDTVVEEGT	292
Azolla_cf._caroliniana_CVEG-2013198 EEKFY-SGMGTRQGETWHSSSGGERWSRTWGEEHFGNGSVHKYGRSTSGETWDTVVEEGT	292
Equisetum_hyemale_JVSZ-2010038 ------------------------------------------------------------	207
Marchantia_paleacea_HMHL-2004154 EERFN-VGIGTRQGETWHYSATGERWSRTWGEEHFGNGKVHKYGKSTSGESWDSVVEEGT	281
Marchantia_paleacea_HMHL-2004155 EERFN-VGIGTRQGETWHYSATGERWSRTWGEEHFGNGKVHKYGKSTSGESWDSVVEEGT	281
Pinus_radiata_DZQM-2055504 EEKFF-SGMGTRQGETWHVTSGGARWSRTWGEEHFGNGKVHKYGRSTTGESWDIVVEEGT	286
Ginkgo_biloba_SGTW-2007468 EEKFF-SGMGTRQGETWHATSVGERWSRTWGEEHFGNGKVHKYGRSTTGESWDIVVEEGT	175
protein-XZUY-8763-Cycas_micholitzii EEKFF-SGMGTRQGETWHATSAGERWSRTWGEEHFGNGKVHKYGRSTTGESWDIVVEEGT	321
Bdi3558834 CYEAEPHYGWADVVGDSTQLLSIQPVERPPGVFPTIDFSSS--PQHTDDPP-GTLPS---	426
Sbi2468518 YYEAEPHYGWADVVGDSTQLLSIQPVERPPGVFPAIDFSSA--PPPKDAPP-GMPPS---	344
OsaNM001055409 YYEAEPHYGWADVVGDSTQLLSIQPVERPPGVYPTIDFSASSPAPPSDDPP-GMPPS---	368
Gma3527347 YYEAEPHYGWADVVGDSSQLLSIEPRERPPGVFPNLDFGSPPSPEAHDDSL-EEDLP---	446
Gma3523085 YYEAEPHYGWADVVGDSTQLLSIEPRERPPGVFPNLDFGSPPSPEAHDDSP-DEDFP---	431
Gma3523084 YYEAEPHYGWADVVGDSTQLLSIEPRERPPGVFPNLDFGSPPSPEAHDDSP-DEDFP---	446
Csa4158227 YYEAEPHYGWADVVGDSSQLLSIEARERPPGVYPNLDFGSTPPAPTEEPPQ---ELP---	379
Csa4144181 YYEAEPHYGWADVVGDSSQLLSIEARERPPGVYPNLDFGSTPPAPTEEPPQ---ELP---	426
Vvi2285895 YYEAEPHYGWADVVGNSSQLLSIEPLERPPGVYPNLDFGTSPPPPDDDSPD---TAA---	429
Rco2510610 CYEAEPHYGWADVVGDSTQLLSIKPRDRPPGVYPNLEFVPSPPPSSDEDST---ESP---	425
Aly2891191 YYEAEPHYGWADVVGDSTQLLSIQPRERPPGVYPNLEFGPSPPPEPDQPPD---EPQ---	422
Arabidopsis_ESV1 YYEAEPHYGWADVVGDSTQLLSIQPRERPPGVYPNLEFGPSPPPEPDLPPD---QPQ---	426
Ptr2307743 YYEAEPHYGWADVVGDSSQLLSIEPRERPPGVYPNLDFGPSPPPPVD-------------	328
Ptr2300618 YYEAEPHYGWADVVGDSSQLLSIEPQERPPGVYPYLDFGSSPPPSAD-------------	328
Smo2979444 ------------------------------------------------------------	175
Smo2977789 VYNAEPHYGWVDAIGQSTQLLSIEPRPRPPGVYPDLPKPKQPDQ----------------	367
Ppa1771400 YYQAEPHYGWADAIGNSEQLLNIEPLERPSGAFPSVEPAPKDPQQEAIKDELGRNIQEPQ	319
Ppa1770815 YYQAEPHYGWADAIGNSVQLLSIQPLERPPGTFPNVEPALRDQQQKALKEESGSNIQDQQ	343
Psilotum_nudum_QVMR-2008105 ------------------------------------------------------------	228
Psilotum_nudum_QVMR-2002207 YYEAEPHYGWADAIGNSGQLLAIEARERPPGVYPDFEI----------------------	326
Ophioglossum_vulgatum_DJSE-2024226 HYESEPHYGWGDAISNSVQLLAIEPRERPPGVYPDIEFRKPAPTEEPPSPS---------	353
Coleochaete_scutata_VQBJ-2000989 YYEAEPHYGWADAVVNSLQLLSIEIRERPQDILP--------------------------	281
Anthoceros_formosae_IQJU-2076332 ------------------------------------------------------------	116
Gaga_arizonica_DCDT-2014153 YYESDPHYGWADAIGNSSQLLSIESRERPPGVFPDMNFGSPSAQYSSPIPP---------	340
Azolla_cf._caroliniana_CVEG-2013196 YYESEPHYGWVDAIGNSSQLLAIEPEERPPGVFPDINFNVSSSSPPDTS-----------	341
Azolla_cf._caroliniana_CVEG-2013198 YYESEPHYGWVDAIGNSSQLLAIEPEERPPGVFPDINFNVSSSSPPDTS-----------	341
Equisetum_hyemale_JVSZ-2010038 ------------------------------------------------------------	207
Marchantia_paleacea_HMHL-2004154 FYQAEPHYGWADAVGNSGQLLSIVALERPPGIYPDLDLGMNKEQQ---------------	326
Marchantia_paleacea_HMHL-2004155 FYQAEPHYGWADAVGNSGQLLSIVALERPPGIYPDLDLGMNKEQQ---------------	326
Pinus_radiata_DZQM-2055504 YYEAEPHYGWADAVGNSAQLLSIQPRERPPGVYPDLDFGSSTPTQPPPASS---------	337
Ginkgo_biloba_SGTW-2007468 YYEAEPHYGWADAVGNSAQLLSIQPRERPPGVYPDLDFGSSPQHPP--------------	221
protein-XZUY-8763-Cycas_micholitzii YYEAEPHYGWADAVGNSVQLLSIQPRERPPGVYPDLDFGSSPPSQASPES----------	371
Bdi3558834 -------SSM--------	429
Sbi2468518 -------SPLD-------	348
OsaNM001055409 -------PLE--------	371
Gma3527347 -------PSQ--------	449
Gma3523085 -------SSQ--------	434
Gma3523084 -------SSQ--------	449
Csa4158227 -------PSE--------	382
Csa4144181 -------PSE--------	429
Vvi2285895 -------SSQ--------	432
Rco2510610 -------SSQ--------	428
Aly2891191 ------------------	422
Arabidopsis_ESV1 ------------------	426
Ptr2307743 ------------------	328
Ptr2300618 ------------------	328
Smo2979444 ------------------	175
Smo2977789 ------------------	367
Ppa1771400 EQQPKSEPGMDEDQPSQD	337
Ppa1770815 SNSPKLRT--DKDQPNQE	359
Psilotum_nudum_QVMR-2008105 ------------------	228
Psilotum_nudum_QVMR-2002207 ------------------	326
Ophioglossum_vulgatum_DJSE-2024226 ---PPS------------	356
Coleochaete_scutata_VQBJ-2000989 ------------------	281
Anthoceros_formosae_IQJU-2076332 ------------------	116
Gaga_arizonica_DCDT-2014153 ---ESEDPP---------	346
Azolla_cf._caroliniana_CVEG-2013196 ------------------	341
Azolla_cf._caroliniana_CVEG-2013198 ------------------	341
Equisetum_hyemale_JVSZ-2010038 ------------------	207
Marchantia_paleacea_HMHL-2004154 ------------------	326
Marchantia_paleacea_HMHL-2004155 ------------------	326
Pinus_radiata_DZQM-2055504 ---PPESP----------	342
Ginkgo_biloba_SGTW-2007468 ------------------	221
protein-XZUY-8763-Cycas_micholitzii ---PPSSPE---------	377
