# Supplementary material for: LIKE EARLY STARVATION 1 and EARLY STARVATION 1 promote and stabilize amylopectin phase transition in starch biosynthesis
Source: Sci Adv. 2023 May 26;9(21):eadg7448. doi: 10.1126/sciadv.adg7448 (PMC10219597; doi:10.1126/sciadv.adg7448)
Supplement: Supplementary file 2 — Data S1 to S8 [file sciadv.adg7448_data_s1_to_s8.zip › adg7448_Data_S1b.txt]

CLUSTAL O(1.2.4) multiple sequence alignment
Ophioglossum_vulgatum_DJSE-2026790 ------------------------------------------------------------	0
Smo2965738 ------------------------------------------------------------	0
Smo2984388 ------------------------------------------------------------	0
Coleochaete_scutata_VQBJ-2009293 ------------------------------------------------------------	0
Megaceros_vincentianus_TCBC-2012942 ------------------------------------------------------------	0
Nothoceros_aenigmaticus_DXOU-2004767 ------------------------------------------------------------	0
Ppa1777015 ------------------------------------------------------------	0
Marchantia_paleacea_HMHL-2004586 ------------------------------------------------------------	0
Csa4172201 MMPLRLPL------SP-------RPTLHHHFPRLYH--HNFLLLPLQPHI----------	35
Csa_4150517 MMPLRLPL------SP-------RPTLHHHFPRLYH--HNFLLLPLQPHI----------	35
Gma3519066 ---MNLGTCA--AGAPYRW---------------------VHLLPHE---GKRRCASVR-	30
Arabidopsis_LESV -MALRLGVSIGAALGSSHWDDGQRVRQRDFSASVNFTAP---VTSRRSLRGSRT------	50
Aly2876286 -MASRLGVSIGVALGSSHWDDGRRVRRRDFSASVNFTAP---ANG-RNRRGSRS------	49
Sbi_2450978 -MATSNAA---------------SVSSAA----------PRLLLLR-RRGGARASASAQH	33
Bdi3577365 -MATNSAAA---PITPA----AAAPHLHP----------SHLLLLHGRRGAGRRGAARVV	42
Equisetum_hyemale_JVSZ-2004528 ------------------------------------------------------------	0
OsaNM001074700 SPPLHLETHKNGVAHPR-----RLPRPHRPSPPSPPPPPPPPPRPPR-RL----------	44
Rco2517003 -MTSNLSSFS--RATP------LFPKTTPQQLFLPFE---QPVLPPNKTS----------	38
Azolla_cf._caroliniana_CVEG-2012541 ------------------------------------------------------------	0
Ptr2312524 ------------------------------------------------TK----------	2
Gaga_arizonica_DCDT-2016824 ------------------------------------------------------------	0
Vvi2279908 -MASHLGASL--RATAR----SAVPVSHRHKHRVAVT---VLVRRSGGRG----------	40
Pinus_radiata_DZQM-2056114 ------------------------------------------------------------	0
Ginkgo_biloba_SGTW-2032946 ------------------------------------------------------------	0
protein-XZUY-10839-Cycas_micholitzii ------------------------------------------------------------	0
Ophioglossum_vulgatum_DJSE-2026790 ------------------------SYLSMWKRARLRHEQQLQQELSSS-AA-------ME	28
Smo2965738 ------------------------SYLSMWKNAKERYEREQLQQNAST-VQ-------QD	28
Smo2984388 ------------------------SYLSMWKNAKERYEREQLQQHAST-VQ-------QD	28
Coleochaete_scutata_VQBJ-2009293 ------------------------------------------------------------	0
Megaceros_vincentianus_TCBC-2012942 ------------------------SYLTMWKRARERQEKERLEKQARE-AG-------RE	28
Nothoceros_aenigmaticus_DXOU-2004767 ------------------------------------------------------------	0
Ppa1777015 ------------------------------------------------------------	0
Marchantia_paleacea_HMHL-2004586 ------------------------------------------------------------	0
Csa4172201 -QIRHAT---PARTLRIRASDEGESYLGMWKNAVERQRKAVEFQKVVENTEGNDDR----	87
Csa_4150517 -QIRHAT---PARTLRIRASDEGESYLGMWKNAVERQRKAVEFQKVVENTEGNDDR----	87
Gma3519066 -------VRANASVGGGKGDGETASYLDMWKKAVERERKSASFNSIADRVAAN-------	76
Arabidopsis_LESV ----------GVR-ILRVSNEGRESYLDMWKNAVDREKKEKAFEKIAENVVAVDG-----	94
Aly2876286 ----------GVR-ILRVSNEGRESYLDMWKNAVDREKKEKAFEKIAENVVAVDG-----	93
Sbi_2450978 RNARFRTVAAAASVTSAGGGSGGGSYLDMWRKAVERERRSAELARRLQEAPPTSPAAEAD	93
Bdi3577365 ---RAAVSGDGAGRGGARTGAGSPSYLDMWKKAVDRERRSAELAYRLQSSPPPPADPEA-	98
Equisetum_hyemale_JVSZ-2004528 ----------ADRSSSSNGGTAPASYLDMWKRATERYQKERHGNEGGESLPPSSP-----	45
OsaNM001074700 ----------NLRPR--HRPRG------GWRVVVPG------------HVEEG-------	67
Rco2517003 ----------SYRAK--ASINNGESYLDMWKSAVDRDKKSVEFQKLAERFSQIDNT----	82
Azolla_cf._caroliniana_CVEG-2012541 ------------------------------------------------------------	0
Ptr2312524 ----------ITRIR--VSNDGSNSYLDMWKTAVDRERKTVEFQQIAGNLAQTDND----	46
Gaga_arizonica_DCDT-2016824 ------------------------------------------------------------	0
Vvi2279908 ----------ASRI---RVSDGGDSYLDMWKKAVDQERKGMEFQRIAGNSGGE-------	80
Pinus_radiata_DZQM-2056114 -----------------RSNEGDGSYLDMRNRALENQKSSSSLEPGQ---EDS-------	33
Ginkgo_biloba_SGTW-2032946 ------------------------------------------------------------	0
protein-XZUY-10839-Cycas_micholitzii ------------------------------------------------------------	0
Ophioglossum_vulgatum_DJSE-2026790 -----APHPHHQQSKDSHFATILQVPPDERDKAQRMQMIHRADSALAAAR--ALLAQLSA	81
Smo2965738 R--QPDQDREIQSQREKDFARLLDVPQEERDRVHRLQVIDRAAAALAAAE--ALLASRPR	84
Smo2984388 R--QPDQDREIQSQREKDFARLLDVPQEERDRVHRLQVIDRAAAALAAAE--ALLASRPQ	84
Coleochaete_scutata_VQBJ-2009293 ------------------------------------------------------------	0
Megaceros_vincentianus_TCBC-2012942 SFSEDDIRRAAQLRRERQFESILQVPAEERDKV--MQVVDRAAAALAAAQ--ALLADLPP	84
Nothoceros_aenigmaticus_DXOU-2004767 ------------------------------------------------------------	0
Ppa1777015 ------------------------------------------------------------	0
Marchantia_paleacea_HMHL-2004586 ------------------------------------------------------------	0
Csa4172201 --NAGDPSSDQLEKKSEEFSKILQVPPEERDRIQRMQVIHRAAAAIAAAR--ALVGETGT	143
Csa_4150517 --NAGDPSSDQLEKKSEEFSKILQVPPEERDRIQRMQVIHRAAAAIAAAR--ALVGETGT	143
Gma3519066 ---TDDNNDDDLEKKTSEFQKLLQVSAEERDRVQRMQVIDRAAAAIAAAR--QLLQERSA	131
Arabidopsis_LESV ----EKEKGGDLEKKSDEFQKILEVSVEERDRIQRMQVVDRAAAAISAAR--AILASNNS	148
Aly2876286 ----EKEKGGDMEKKSDEFQKILEVSVEERDRIQRMQVVDRAAAAISAAR--AILASNNS	147
Sbi_2450978 APPAPGAPVEDVRRRTARFEEMLRVPPEERDRVQRRQVIDRAAAALAAAR--AVLKEPPP	151
Bdi3577365 ---EASAPAPDVARRTARFEEMLRVPREERDRVQRTQVIDRAAAALAAAR--AVLKDPPQ	153
Equisetum_hyemale_JVSZ-2004528 DTPRQQEDPGVWERRHQQFLQMLQVPAEERDKAQVQQMIERAQNALSSAK--ALIKEEPL	103
OsaNM001074700 ----RGE----------------GAPPQEREQQQ-----KPAATAIQAGSESGLVSRTAP	102
Rco2517003 SDS-TSVKRDDVNRKTKDFKKIVDFSKDERDRIQRMQVVDRAAAAIAAAR--AILKERRS	139
Azolla_cf._caroliniana_CVEG-2012541 ------------------------------------------------------------	0
Ptr2312524 SDDDDDDVTVDLEKKSEDFNKILEVSKEERDRIQRVQVIDRAAAAIAAAR--DIVREKKS	104
Gaga_arizonica_DCDT-2016824 ------------------------------------------------------------	0
Vvi2279908 ---DDGESAEALERKSGEFMKILEVSKEERDKVQRIQVIDRAAAAIAAAR--AILQESKS	135
Pinus_radiata_DZQM-2056114 ---NSSEDPEELERKTMYFEQIQQVPIDERDRTQKMQVIDRAAAAIAAAK--ALLEENRP	88
Ginkgo_biloba_SGTW-2032946 ------------------------------------------------------------	0
protein-XZUY-10839-Cycas_micholitzii ------------------------------------------------------------	0
Ophioglossum_vulgatum_DJSE-2026790 PEFPSSPPLTPPLDDEPNK----------------------------------RSA---D	104
Smo2965738 APSTIVEKKWEEAAA---------------RGWE------------------GT-----K	106
Smo2984388 APSTIAEKKWEEAAA---------------RGWE------------------GT-----K	106
Coleochaete_scutata_VQBJ-2009293 ------------------------------------------------------------	0
Megaceros_vincentianus_TCBC-2012942 IPSPNPDPAFSSLASAPSSPLAVSS-----SNWL----------PVSSVEVRGSPL---Q	126
Nothoceros_aenigmaticus_DXOU-2004767 ------------------------------------------------------------	0
Ppa1777015 ------------------------------------------------------------	0
Marchantia_paleacea_HMHL-2004586 ------------------------------------------------------------	0
Csa4172201 LAVGD----------SDTC-VNLNSTN---------------------------DEGLLD	165
Csa_4150517 LAVGD----------SDTC-VNLNSTN---------------------------DEGLLD	165
Gma3519066 ADSSHHEATADERRD---------ESGS----------------------------G---	151
Arabidopsis_LESV GDGKEGFPNEDNTVTS---------------------------------EVTETPKNA--	173
Aly2876286 GDGKEGFPNEENTVTS---------------------------------EVTETPKNA--	172
Sbi_2450978 ASPPSTPPQVAETAKVGSV-AA-G---------AAARGSDRSSRP---SARAQLSSP---	194
Bdi3577365 QNPPPPPPPPMQEQKPGTD-VELEGSGDGLGSWKAPGGSDWSSSSLAEVEPPPAPSQ---	209
Equisetum_hyemale_JVSZ-2004528 SPSPSSSSAPLSMGKTD------YGS--------------ISSEPTRKNNPPGPPENVAQ	143
OsaNM001074700 GESDRASPPP--PVTET----------------------------ATEAAKVSVPDS---	129
Rco2517003 ENANVGDNGN-----------------------------------------LETESG---	155
Azolla_cf._caroliniana_CVEG-2012541 ------------------------------------------------------------	0
Ptr2312524 ADKDFKSHESMGGEVED------QQ---------------GG--KF-----W--------	128
Gaga_arizonica_DCDT-2016824 ------------------------------------------------------------	0
Vvi2279908 GEQELGYSRVEGSGSET------MH---------------DV---FQNSVIFIVP-----	166
Pinus_radiata_DZQM-2056114 SQLYSPSAEYHSDSKEL------KS---------------ESSLPAKPSDPSSLPDG---	124
Ginkgo_biloba_SGTW-2032946 ------------------------------------------------------------	0
protein-XZUY-10839-Cycas_micholitzii ------------------------------------------------------------	0
Ophioglossum_vulgatum_DJSE-2026790 KIPQDS--SPLF-PSFKRPSSAHTIPGPDFWPWSPVIENEEFKRVEMDSPTLKTQ-SSQR	160
Smo2965738 KLGKLQ--TNLF-----LPATTVVSPGPDFWTWTPPPPPSPVEDPSEKA-ALSPK-TSQS	157
Smo2984388 KLGDLP--RRSVV-ASAEPATTVVSPGPDFWTWSPPPPPSPVEDPSEKA-ALSPK-TSQS	161
Coleochaete_scutata_VQBJ-2009293 ------------------------------------------------------------	0
Megaceros_vincentianus_TCBC-2012942 HLGQSG--KSGSSTSASPTLGSMATPGPDFWAWAPPPPSLQESTQSRT---PQPR-KAHG	180
Nothoceros_aenigmaticus_DXOU-2004767 ------------------------------------------------------------	0
Ppa1777015 ------------------------------------------------------------	0
Marchantia_paleacea_HMHL-2004586 ------------------------------------------------------K-EEFG	5
Csa4172201 REEALSEFQSENALLPEFETSQSWTPGPDFWSWTPPPDDDGNDN-AFGE--LQPLGKSQA	222
Csa_4150517 REEALSEFQSENALLPEFETSQSWTPGPDFWSWTPPPDDDGNDN-AFGE--LQPLGKSQA	222
Gma3519066 --MGVQS-EGI--RVSESETRGNGVPGPDFWSWTPPVESDVPSDDG-SG--LQLDTKSSV	203
Arabidopsis_LESV -KLGMW-SRTVYV--PRSETSGTETPGPDFWSWTPPQGSEISS----VD--LQAVEKPAE	223
Aly2876286 -KLGMW-SRTVYV--PRSETSGTETPGPDFWSWTPPQGSEISSN-MNVD--LQAVEKPAE	225
Sbi_2450978 -SAEVPDSGVSSP--SKQSSSKLGTPGPDFWSWLPPVQDSSKQKESGTG--LKPSKKMDA	249
Bdi3577365 -SAKVPNTGDSSP--SKQSSSKLGTPGPDFWSWLPPVENSSEPRESNTG--LKPSKKAES	264
Equisetum_hyemale_JVSZ-2004528 ERQQHPSFATSFPPFEKTSSGGGGTPGTDYWSWSPPASDLDENSVLSEK--VEPFAARVK	201
OsaNM001074700 --G------DSSP--FKKSSSKLGTPGPDFWSWLPPVENSTKLGEIDTG--LKPSEKLDS	177
Rco2517003 --EGTTN-ESIFV--SRSETSGNGVPGPDFWTWTPPPDNRTQYDFELME----AQKSSAS	206
Azolla_cf._caroliniana_CVEG-2012541 ------------------------------------------------------------	0
Ptr2312524 ----SYS-RSILV--SRSESSADGVPGPDFWSWTPPLSSDGNSDDSSDV--LKVRKSSDT	179
Gaga_arizonica_DCDT-2016824 ------------------------TPGPDFWTWSPPASDAPDDKSSLPT--LQRLEIAAK	34
Vvi2279908 ---GTQN-GILFV--PQSRTSVNSTPGPDFWSWTPPMDSEGKSDDA-GN--LQTARTSSP	217
Pinus_radiata_DZQM-2056114 --KQTQR-FVSSS--PQSEIHQNTTPGPDFWSWSPPAINEGDNMPTPTK--LQPTIPSNS	177
Ginkgo_biloba_SGTW-2032946 ------------------------------------------------------------	0
protein-XZUY-10839-Cycas_micholitzii ------------------------------------------------------------	0
Ophioglossum_vulgatum_DJSE-2026790 NP-LHGVVLEKQRPTETLDIVTERMAQR---ECDDLSLIFESREMLSLPPLQSLAEVHRE	216
Smo2965738 ETQASNSVLEKEREAQTLELPFETE-NA---RS-VLPLVFQSRAAPSLPPLQSLVEIKEN	212
Smo2984388 ETQVSNSVLEKEREAQTLELPFETE-NA---RS-VLPLVFQSRAAPSLPPLQSLVEIKEN	216
Coleochaete_scutata_VQBJ-2009293 ------------------------------------------------------------	0
Megaceros_vincentianus_TCBC-2012942 NPYSKPMQSVIERTLDTLPLRFESD-SD---DGGDAYFTSSSRIMPSLPPSQSLMEISKQ	236
Nothoceros_aenigmaticus_DXOU-2004767 -----------ERTLDTLPLRFESD-SD---DGGDAYFTSSSRIMPSLPPSQSLMEISKQ	45
Ppa1777015 ------------------------------------------------------------	0
Marchantia_paleacea_HMHL-2004586 PSFVLPWEDYEERASEDLPLIF------------------QSRAVPSLPPFQSLLEIGKE	47
Csa4172201 YPKLSNFVEEKERPIDFLSIPFQSEISE--------------SVNPLLPPFQSLVGMEKL	268
Csa_4150517 YPKLSNFVEEKERPIDFLSIPFQSEISE--------------SVNPLLPPFQSLVGMEKL	268
Gma3519066 RPTLPSAVVEKEWTPQFLSIPFESLLSQ-------------SERSDTLPPFQSFLEVEEA	250
Arabidopsis_LESV FPTLPNPVLEKDKSADSLSIPYESMLSS-------------ERHSFTIPPFESLIEVRKE	270
Aly2876286 FPTLPNPVLEKDKSADSLSIPYESMLSS-------------ERHSFTIPPFESLIEVRKE	272
Sbi_2450978 FSSQPDLLMEKERSADSLSLPFETAFFK-------------KKEDRSLPPFQSFAEPENV	296
Bdi3577365 FSSQPDLL-EKERSADFLSLPFVTSFFE-------------KKEDRSLPPFQSFAEPENV	310
Equisetum_hyemale_JVSZ-2004528 PTVPFPLVLEKEKVDL--PILY-----------NSDIDIFKNSAKPFLPPLQSSLVEVQE	248
OsaNM001074700 FAGQPDLLMEKEQSEDILSLPFETSFFK--------------KEDRSLPPFQSFAEPENV	223
Rco2517003 P-ISTRNVAMKERSLSYLDIPLQSKLSP-------------SDLNPPLPPLQSLMEVKKE	252
Azolla_cf._caroliniana_CVEG-2012541 ----SSFVVEKEKLSPSLDIPFENM--------ETGLLAFQSRAKPSLPPLQSLVEVQEN	48
Ptr2312524 PLTI--PVAMKERSADFLSIPFESKLLD-------------TNHSSPIPPLQSLVEVEGV	224
Gaga_arizonica_DCDT-2016824 PSKAAPALLEKELVAASLAIPLES---------EELSTVFQHRAKPSLPPLQSLLEVKEE	85
Vvi2279908 YLTPAESLMEKEQSVDFLSIPFESRFSE-------------SSHNPPLPPLQSLTEVGTV	264
Pinus_radiata_DZQM-2056114 HAKPVVDILEKERSSETLEIPFQSKVHAEAMKSPEASVIFQDRAAPSLPPLQSLMEVETG	237
Ginkgo_biloba_SGTW-2032946 ------------------------------------------------------------	0
protein-XZUY-10839-Cycas_micholitzii ------------------------------------------------------------	0
Ophioglossum_vulgatum_DJSE-2026790 GTSQILYNKTLLSDAEC---------------------RRDGTIVMQTEPHSDTGPISGT	255
Smo2965738 VAATRKKQITEVPT------------------AVLERDKLADSVVHQDLQTNKTKSTTGV	254
Smo2984388 VAATRKKQITEVPT------------------AVLERDKLADSVVHQDLQTNKTKSTTGV	258
Coleochaete_scutata_VQBJ-2009293 --------------------------------------------------------TSGV	4
Megaceros_vincentianus_TCBC-2012942 NKTN------VHTETDI---------------RVPGVELEKAALVATEELKSQEEGSAGV	275
Nothoceros_aenigmaticus_DXOU-2004767 NKTN------VHTETDI---------------RVPGVELEKAALVATEELKSQEEGSAGV	84
Ppa1777015 ----------------------------------------------------DASDTSGV	8
Marchantia_paleacea_HMHL-2004586 ELEGAEQESVVAPQPDL---------------RMPDSDTEIASAV-NEKQRDSESSTRGI	91
Csa4172201 ESSETSTE-------THSLE-EDENVGIEFSVHAAE--------ASQALSSVDKESTKGI	312
Csa_4150517 ESSETSTE-------THSLE-EDENVGIEFSVHAAE--------ASQALSSVDKESTKGI	312
Gma3519066 ETTSDPESLSESPSLSLSLEEEQIHGESSFDYA--------A-EAAHALSEANKSSPIGV	301
Arabidopsis_LESV AETKPSSE-------TLS---TEHDLDLISSANAEE--------VARVLDSLDESSTHGV	312
Aly2876286 AETKPSSE-------TSS---TEHDLDLISSANAEE--------AARVLDSLDESSTHGV	314
Sbi_2450978 DSKADLAA-------D-----KKDTFEEQFSKNAAE--------VARALSESTEKSSHGI	336
Bdi3577365 DSEVKPAA-------D-----AEEVFETQFSKNAAE--------AARALSTSDEKSSHGI	350
Equisetum_hyemale_JVSZ-2004528 ETQSSEVF-------S---------NGSAFSMPS----------LVEPETQDEVK-----	277
OsaNM001074700 ESEPSITA-------D-----AEETFEDQFSKNAA----E----AARALSASDEKSSHGV	263
Rco2517003 EDSEFRPE-------MPSLKEEERELDLEFTAHAIEAG-----YV--LATEKEDEASSGM	298
Azolla_cf._caroliniana_CVEG-2012541 AIKTSEDV-----------------ETLVSSMPIPDRANQIT-SVM-QQDNASASMNSGV	89
Ptr2312524 EVSESILE-------MPSKNEEERELGVQFSAYAA----EAA-HA-LEKDKVDELSSYGV	271
Gaga_arizonica_DCDT-2016824 APRLVEEA-----------------SAVSSSLSVPDLGVDIV-SFVQQECLQDAKINHGV	127
Vvi2279908 DVSSSSLE-------MPSLKKEDE-LGVLFLG----HAAE----AVHALDEVDGALSHGV	308
Pinus_radiata_DZQM-2056114 GTLEHSID-------SIVPGKEEI-SKSIFDSTIAQHASEIA-SVMNQDQEKHANATSGF	288
Ginkgo_biloba_SGTW-2032946 ------------------------------------------------------------	0
protein-XZUY-10839-Cycas_micholitzii ----------------------------------------------------------GV	2
Ophioglossum_vulgatum_DJSE-2026790 NSDGSRWSKETGEELRENGVICKWTLTKGVSMDG-VEWEEKFWEAFDKSGYKELGAEKSG	314
Smo2965738 NPDGSRWWKETGEEDRGNGVVCSWSVTRGVSSEGVVEWEEKFWEACDDFDYKELGSEKSG	314
Smo2984388 NPDGSRWWKETGEEDRGNGVVCSWSVTRGVSSEGVVEWEEKFWEACDDFDYKELGSEKSG	318
Coleochaete_scutata_VQBJ-2009293 TEEGVRWWKETGIERRAGGVVCEWTVVRGVSADGAVEFEEKWWETSDDYDYKELGAEKSG	64
Megaceros_vincentianus_TCBC-2012942 NDDGSRWWKETGVERRENGVLCHWTVIRGVTEDGSVEWEEKFWEAYDQYDYKELGAEKSG	335
Nothoceros_aenigmaticus_DXOU-2004767 NDDGSRWWKETGVERRENGVLCHWTVIRGVTEDGSVEWEEKFWEAYDQYDYKELGAEKSG	144
Ppa1777015 HEDGSRWWKETGVENRANGVTCTWTVMRGVSADGSVEWEEKFWEAADAYDFKELGAEKSG	68
Marchantia_paleacea_HMHL-2004586 HEDGSRWWQETGVEYRENGIVCNWTVIRGVSADEGTEWEEKFWEASDAFDYKELGAEKSG	151
Csa4172201 DPDGSRWWKETGIEQRPDGVICKWTLTRGVSADLATEWQNKYWEAADEFGYKELGSEKSG	372
Csa_4150517 DPDGSRWWKETGIEQRPDGVICKWTLTRGVSADLATEWQNKYWEAADEFGYKELGSEKSG	372
Gma3519066 NPDGSRWWKETGIERRPDGVICRWTMTRGVSADKAIEWQEKYWEASDDFGYKELGSEKSG	361
Arabidopsis_LESV SEDGLKWWKQTGVEKRPDGVVCRWTMIRGVTADGVVEWQDKYWEASDDSGFKELGSEKSG	372
Aly2876286 SEDGLKWWKQTGVEKRPDGVVCRWTMIRGVTADGVVEWQDKYWEASDDFGFKELGSEKSG	374
Sbi_2450978 HLDGSMWWKETGVEQRPDGVVCKWTVIRGVSADGAVEFEDKYWEASDRFDHKELGSEKSG	396
Bdi3577365 DPDGSKWWKETGVEQRPDGVICKWTVIRGVSADGAVEFEDKYWEASDRFEHKELGSEKSG	410
Equisetum_hyemale_JVSZ-2004528 VSDRIISTKETGEEVRENGVICKWTLIRGVSTDGNVQWEEKFWEAFDDGEYKELGAEKSG	337
OsaNM001074700 RPDGSLWWKETGVEQRPDGVTCKWTVIRGVSADGAVEWEDKYWEASDRFDHKELGSEKSG	323
Rco2517003 ELDGSRWWKEKGIERRPDGVICRWTMIRGVSVDEDVEWQEKFWEATDEFGYKELGSEKSG	358
Azolla_cf._caroliniana_CVEG-2012541 NGDGSYWWKETGKELRNDGVTCSWTVIRGINLDG-TEWEEKFWEAFDKFDYKELGAEKSG	148
Ptr2312524 TADGSRCWRETGIEQRPDGVICRWTMTRGVSADQEVEWQEKFWEAADDFGYKELGSEKSG	331
Gaga_arizonica_DCDT-2016824 NPDGSRWWKETGSELREDGVTCTWTVIRGTNVNG-TEWEEKFWEAFDDLDYKELGAEKSG	186
Vvi2279908 SPDGSRWWRETGIEQRPDGVVCRWTLIRGVSADHVVEWEEKFWEAADKFQYKELGSEKSG	368
Pinus_radiata_DZQM-2056114 NPDGSRWWKETGIEHWSNGAICNWTLTRGVSSDGEIEWEEKFWEAYDDFDFKELGSVKSG	348
Ginkgo_biloba_SGTW-2032946 ------------------------------------------------------------	0
protein-XZUY-10839-Cycas_micholitzii NADGSRWWKETGIENRMNGVVCNWTVIRGVSCNGEVEWEEKFWEAYDQFDYKELGSEKSG	62
Ophioglossum_vulgatum_DJSE-2026790 RDANGNAWREVWKEAMWQDLTTRLLHIEKMADKWAKQSCGAEWHENWFEHYDTSGFTDKR	374
Smo2965738 RDASGNVWREFWKETIWQDAKSGLLHMEKSAEKWGKNGTGAQWDEKWWEHYDASGRAEKW	374
Smo2984388 RDASGNVWREFWKETIWQDAKSGLLHMEKSAEKWGKNGTGAQWDEKWWEHYDASGRAEKW	378
Coleochaete_scutata_VQBJ-2009293 RDASGGVWRETWREAMWQDAANGLPHIEKSADKWATDGKGGEWHEKWWEHYDALGHADKG	124
Megaceros_vincentianus_TCBC-2012942 RDSKGSVWREFWKESLWQDAMTGLPHMEKSADKWAKNGQGGQWHEKWWEHYDASGKAEKW	395
Nothoceros_aenigmaticus_DXOU-2004767 RDSKGSVWREFWKESMWQDAMTGLPHMEKSADKWAKNGQGGQWHEKWWEHYDASGKAEKW	204
Ppa1777015 RDASGGVWREFWQESMWQDATTGLMHIQKSADKWAKDGHGGQWHEKWMEKYDASGRAEKW	128
Marchantia_paleacea_HMHL-2004586 RDSSGRVWHEFWKEAMWQDLNNGLQHMEKTADKWAQDGSGGQWHEKWYEHYDASGRADKW	211
Csa4172201 RDAYGNVWREYWRESMRQE--QGLVHLEKTADKWGINGSGTEWQEKWWEYYNTSGQAEKN	430
Csa_4150517 RDAYGNVWREYWRESMRQE--QGLVHLEKTADKWGINGSGTEWQEKWWEYYNTSGQAEKN	430
Gma3519066 RDANGNIWREFWRESLCLE--NGLMSFEKTADKWGRNVNGNEWQEKWGERYNAAGQTEKW	419
Arabidopsis_LESV RDATGNVWREFWRESMSQE--NGVVHMEKTADKWGKSGQGDEWQEKWWEHYDATGKSEKW	430
Aly2876286 RDATGNVWREFWRESMSQE--NGVVHMEKTADKWGKSGQGDEWQEKWWEHYDATGKSEKW	432
Sbi_2450978 RDAAGNVWREYWKESMWQDYTCGVMHMEKTADKWGQNGKGEQWQEQWFEHYDSTGKTEKW	456
Bdi3577365 RDARGNVWREYWKESMWEDSTSGLMHMEKTADKWGKNGKGEQWQEQWWEQYDSSGKAEKW	470
Equisetum_hyemale_JVSZ-2004528 RDLYGNVWNEFWKEALWKDADSGLLHIEKTADKWGTNNYGGEWHENWREHYDASGRVEKS	397
OsaNM001074700 RDATGNVWREYWKESMWQDFTCGVMHMEKTADKWGQNGKGEQWQEQWWEHYDSSGKAEKW	383
Rco2517003 RDATGNVWREYWRESMWQE--SGLVHLEKTANKWGKNGEGDEWEEKWWEHYDASNKAEKW	416
Azolla_cf._caroliniana_CVEG-2012541 RDTAGNVWREFWKEAMWQDLSSGLLHIEKNADKWGRNGYGTEWHEKWWEHYDASGRAAKS	208
Ptr2312524 RDATGNVWREFWRESMRQE--SGLLHLEKTADKWGKNGQGDEWQEKWWEHYGASGQAEKW	389
Gaga_arizonica_DCDT-2016824 RDAVGNVWREFWKESMWQDLSTGLLHMEKTADKWARSGQANEWHEKWWEHYNASGCAEKW	246
Vvi2279908 RDATGNVWREYWKESMWQD--CGLMHMEKTADKWGKNGKGDEWHEKWWEQYDASGKADKW	426
Pinus_radiata_DZQM-2056114 RDAAGNVWREYWKESMWQDMKTGLVHMEKTADKWAKNDRSEQWQEKWWEHYDTAGQAEKW	408
Ginkgo_biloba_SGTW-2032946 ----------------------GLVHIEKTADKWAKNGNNEQWQEKWWEHYDAAGHADKW	38
protein-XZUY-10839-Cycas_micholitzii RDATGNVWREYWKEAMWQDIKTGLTHIEKDADKWAKNGNNEQWQEKWWEHYDAAGHAEKW	122
: ::* *:**. . :*.*:* * *.: . *
Ophioglossum_vulgatum_DJSE-2026790 AEKWSKIDPATPLEPGHAHVWHERWGENYD---GQGGSTKYTDKWAERADCTGKWSKWGD	431
Smo2965738 ADKWSVIDPNTPLEPGHGHVWHERWGEEFD---GQGGAMKYTDKWAERSDF-GGWTKWGD	430
Smo2984388 ADKWSVIDPNTPLEPGHGHVWHERWGEEFD---GQGGAMKYTDKWAERSEF-GGWTKWGD	434
Coleochaete_scutata_VQBJ-2009293 ADKWSKIDLSTPLEPGHAHVWHERWGEKYD---GHGGSSKYTDKWAERAEYGGGWTKWGG	181
Megaceros_vincentianus_TCBC-2012942 ADKWSQIDPSTHLEPGHAHVWHERWGENY---NGQGSCMKYTDKWAERAEYGGGWAKWGD	452
Nothoceros_aenigmaticus_DXOU-2004767 ADKWSQIDPSTHLEPGHAHVWHERWGETYDGYDGQGSCMKYTDKWAERAEYGGGWTKWGD	264
Ppa1777015 ADKWSQIDLTTPLEPGHAHVWHERWGEEYD---GQGGSMKYTDKWAERLESGGGWTKWGD	185
Marchantia_paleacea_HMHL-2004586 ADKWSQIDPDTPLEPGHAHSWHERWGETYD---GEGGTMKYTDKWAERQEECGGWTKWGD	268
Csa4172201 AHKWCKIDPNTYVDPGHAHIWNE-------------------------------------	453
Csa_4150517 AHKWCKIDPNTYVDPGHAHIWNERWGEKYD---GQGGSIKYTDKWAERCEG-DGWTKWGD	486
Gma3519066 AHKWCSIDPNTPLEPGHAHVWHERWGGKYD---GYGGSIKYTDKWAERFVD-GGWDKWGD	475
Arabidopsis_LESV AHKWCSIDRNTPLDAGHAHVWHERWGEKYD---GQGGSTKYTDKWAERWVG-DGWDKWGD	486
Aly2876286 AHKWCSIDRNTPLDAGHAHVWHERWGEKYD---GQGGSTKYTDKWAERWVG-DGWDKWGD	488
Sbi_2450978 ADKWCSLDPNTPLDVGHAHVWHERWGENYD---GYGGSTKYTDKWAERSEG-DGWSKWGD	512
Bdi3577365 ADKWCSLDPNTPLDVGHAHVWHERWGETYD---GSGGSVKYTDKWAERSEG-DGWSKWGD	526
Equisetum_hyemale_JVSZ-2004528 ADKWAKIDTATPLEPGHAHVWHERWGETYN---GEGSSVKYTDKWAERAEPWGGWSKWGD	454
OsaNM001074700 ADKWCSLDPNTPLDVGHAHVWHERWGEKYD---GCGGSAKYTDKWAERSEG-DGWSKWGD	439
Rco2517003 AHKWCTIDPTRQLEAGHAHIWHERWGENYD---GHGGSMKYTDKWAERCEG-DGWTKWGD	472
Azolla_cf._caroliniana_CVEG-2012541 TEKWCKIDQATPLEPGHAHVWHERWGEEFD---GQGGAMKYTDKWAERSEADGGQSKWGD	265
Ptr2312524 AHKWCSIDPTTNLEAGHAHVWHERWGEKYD---GHGGSTKYTDKWAERCEG-DGWAKWGD	445
Gaga_arizonica_DCDT-2016824 ADKWCKIDESTVLEPGHAHVWHERWGEKFD---GQGAAMKYTDKWAERAEYGGGRSKWGD	303
Vvi2279908 AHKWCSIDPNTQLEAGHAHVWHERWGERYD---GHGGSMKYTDKWAERCEG-DAWTKWGD	482
Pinus_radiata_DZQM-2056114 ADKWCQIDLNTPLEAGHAHVWHERWGEKYD---GKGGAMKYTDKWAERVDTENKWTKWGD	465
Ginkgo_biloba_SGTW-2032946 ADKWCQIDPNTPLEAGHAHIWHERWGEKYD---GKGGAMKYTDKWAERAETENRWAKWGD	95
protein-XZUY-10839-Cycas_micholitzii AEKRCQIDPT-TLEAGHAHIWHERWGEKYD---GKGGAMKYTDKWAERAEAENRWTKWGD	178
:.* . :* :: **.* *:*
Ophioglossum_vulgatum_DJSE-2026790 KWDEHFDKSRHGVKQGETWWEGENGERWSRTWGEQHNGTGWIHKYGKSSSGEHWDTHEQQ	491
Smo2965738 KWDERFDKNGVGKKQGETWWAGTNGDRWNRTWGEQHNGTGWVHKYGSSSSGEFWDTHEEQ	490
Smo2984388 KWDERFDKNGIGKKQGETWWAGTNGDRWNRTWGEQHNGTGWVRKYGSSSSGEFWDTHEEQ	494
Coleochaete_scutata_VQBJ-2009293 KWDEGFGSDSQGRKQGETWWEGAGGERWNRTWGEEHNGTGYVHKYGQSSSGEHWDTHEKM	241
Megaceros_vincentianus_TCBC-2012942 KWDEHFDRQAHGVKQGETWWEGHNGERWNRTWGEGHNGSGWVHKYGKSSSGEHWDTHEKQ	512
Nothoceros_aenigmaticus_DXOU-2004767 KWDEHFDRQAEGVKQGETWWEGHNGERWNRTWGEGHNGSGWVHKYGKSSSGEHWDTHEQQ	324
Ppa1777015 KWDERFDQNGHGVKQGETWWEGLHGERWNRTWGEGHNGSGWVHKYGQSSSGEHWDTHSQE	245
Marchantia_paleacea_HMHL-2004586 KWDEHFDQSGQGVKQGETWWQGTSGDKWNRTWGEGHNRSGWVHKYGKSSSGEHWDTHEQE	328
Csa4172201 ------------------------------------------------------------	453
Csa_4150517 KWDENFDPNGHGIKQGETWWEGRHGERWNRTWGEGHNGSGWVHKYGKSSSGEHWDTHAQQ	546
Gma3519066 KWDENFDPNANGVKQGESWWEGRHGDRWNRTWGEQHNGSGWIHKYGQSSSGEHWDTHARE	535
Arabidopsis_LESV KWDENFNPSAQGVKQGETWWEGKHGDRWNRSWGEGHNGSGWVHKYGKSSSGEHWDTHVPQ	546
Aly2876286 KWDENFNPSAQGVKQGETWWEGKHGDRWNRTWGEGHNGSGWVHKYGKSSSGEHWDTHVPQ	548
Sbi_2450978 KWDEHFDPNGHGTKQGETWWAGKYGDRWNRTWGEGHNGSGWVHKYGRSSSGEHWDTHVPQ	572
Bdi3577365 KWDEHFDPNGHGVKQGETWWEGKYGDRWNRTWGEGHNGSGWVHKYGRSSSGEHWDTHEPQ	586
Equisetum_hyemale_JVSZ-2004528 KWDEHFNDYGHGVKQGETWWEGASGERWNRTWGEGHNGTGWVHKYGKSSCGEHWDTYEQQ	514
OsaNM001074700 KWDEHFDPNGHGVKQGETWWAGKYGDRWNRTWGEHHNCTGWVHKYGRSSSGEHWDTHVPQ	499
Rco2517003 KWDEHFDPNGHGVKQGETWWAGKHGERWNRTWGERHNGSGWVHKYGKSSSGEHWDTHEEQ	532
Azolla_cf._caroliniana_CVEG-2012541 KWDEKFDMFSHGVKQGETWWEGANGERWNRTWGEEHTGTGWVHKYGKSSSGEHWDTHEQ-	324
Ptr2312524 KWDENFDLNGHGVKQGEAWWEGKHGERWNRTWGERHNGSGWVHKYGKSSCGEHWDTHTQQ	505
Gaga_arizonica_DCDT-2016824 KWDEDFNKYGHGVKQGETWWEGPSGERWNRTWGEKHNGIGWVHKYGKSSSGEHWDTNEQQ	363
Vvi2279908 KWDENFDPNSHGVKQGETWWEGKHGERWNRTWGEGHNGSGWVHKYGKSSSGEHWDTHEEQ	542
Pinus_radiata_DZQM-2056114 KWDEHFDQNGHGVKQGETWWEGATGERWNRTWGEEHNGSGWLHKYGKSSSGEHWDTHEQE	525
Ginkgo_biloba_SGTW-2032946 KWDEHFNKNSHGVRQGETWWEGATGERWN-------------------------------	124
protein-XZUY-10839-Cycas_micholitzii KWDECFDKNQHGVRQGETWWEGATGDRWNRTWGEEHDGTGWVHKYGKSSSGEHWDTREEQ	238
Ophioglossum_vulgatum_DJSE-2026790 ETWYQTYPHYGFSDCFQNSSQLQRVGFRKK-----------	521
Smo2965738 ETWYEKFPHFGFHHCMENSQELHKVSKKKKKR---------	522
Smo2984388 ETWYEKFPHFGFHHCMENSQELHKVSKKKKKR---------	526
Coleochaete_scutata_VQBJ-2009293 DTWYERKPHFGFRECLRNSYRL-------------------	263
Megaceros_vincentianus_TCBC-2012942 DTWYEEKPHYGFKECYDCSRELRNVGKK-------------	540
Nothoceros_aenigmaticus_DXOU-2004767 DTWYEEKPHYGFKECYDCSRELRNVGKK-------------	352
Ppa1777015 ETFYDRYPHFGFRECFENSREL-------------------	267
Marchantia_paleacea_HMHL-2004586 DTWYNSKPHFGFRECFDNSVELRRVGERKR-----------	358
Csa4172201 -----------------------------------------	453
Csa_4150517 ETWYERFPHFGFYHCFNNSVQLREVQKPSERAS--------	579
Gma3519066 DTWYEKFPHYGFFNCFENSVQLREVPKPSEILEIQQVQEP-	575
Arabidopsis_LESV ETWYEKFPHFGFFHCFDNSVQLRAVKKPSDMS---------	578
Aly2876286 ETWYERFPHFGFFHCFDNSVQLRAVKKPSDMS---------	580
Sbi_2450978 DTWYERFPHFGFYHCFENSAQLRSVKRQPPPRK--------	605
Bdi3577365 ETWYERYPHFGFDHCFENSVQLRSVPKQPPKNLKPGKRVDA	627
Equisetum_hyemale_JVSZ-2004528 ETWYERYAHFGFRNCLENSPHLQQV----------------	539
OsaNM001074700 DTWYERFPHFGFEHCFNNSVQLRSVKRQTPKNTKPEKD---	537
Rco2517003 ETWYERFPHYGFYHCFENSGILREVQIPSDSHEL-------	566
Azolla_cf._caroliniana_CVEG-2012541 -TWYERYPHYGFYNCLENSGELQRVGK--------------	350
Ptr2312524 DTWYERFPHYGFYHCFENSVQLREVQKPSEI----------	536
Gaga_arizonica_DCDT-2016824 DTWYERQPHFGFQHCLENSRELQRVGSKR------------	392
Vvi2279908 DTWYERFPHYGFYHCFENSVQLREVQTPPQLS---------	574
Pinus_radiata_DZQM-2056114 ETWYERYPHYGFRHCFENSQELRKVGKR-------------	553
Ginkgo_biloba_SGTW-2032946 -----------------------------------------	124
protein-XZUY-10839-Cycas_micholitzii DTWYERHPHYGFRQCLQNSEELRRVHKHTKPKL--------	271
