# Supplementary material for: LIKE EARLY STARVATION 1 and EARLY STARVATION 1 promote and stabilize amylopectin phase transition in starch biosynthesis
Source: Sci Adv. 2023 May 26;9(21):eadg7448. doi: 10.1126/sciadv.adg7448 (PMC10219597; doi:10.1126/sciadv.adg7448)
Supplement: Supplementary file 2 — Data S1 to S8 [file sciadv.adg7448_data_s1_to_s8.zip › adg7448_Data_S2.xlsx]

## Sheet: S2A
Data S2: Yeast glucan quantification.
(A) Raw data underlying Figure 2B and S6. A statistical analysis thereof was conducted using GraphPad Prism9, the output of which is summarized in (B).
				Soluble fraction (soluble glucans, without MOS, without free glucose)				MOS				Insoluble fraction
Sample	n	sqrt(n)	Replicate	mg/g WW	Average	Standard Deviation (SD)	Standard Error (SE)	mg/g WW MOS only	Average	Standard Deviation (SD)	Standard Error (SE)	mg/g WW	Average	Standard Deviation (SD)	Standard Error (SE)
28	4	2	1	95.7088	115.902	17.5461	8.77303	0.131874	0.154509	0.0185521	0.00927605	0.877209	0.950518	0.0533553	0.0266776
			2	106.729				0.155308				0.944799
			3	131.063				0.177284				0.98772
			4	130.109				0.153571				0.992344
559	4	2	1	92.0264	104.438	9.15438	4.57719	0.14294	0.14208	0.0253134	0.0126567	3.95448	4.03123	0.226673	0.113337
			2	105.062				0.11211				4.35996
			3	114.04				0.173951				3.84027
			4	106.622				0.139321				3.9702
562	4	2	1	81.2001	101.536	16.7783	8.38914	0.120036	0.13418	0.0605188	0.0302594	19.4913	18.6118	0.968141	0.48407
			2	94.4473				0.0721545				18.1808
			3	113.712				0.217206				19.3235
			4	116.783				0.127322				17.4516
563	4	2	1	82.1806	91.8664	10.2915	5.14575	0.132956	0.181039	0.158561	0.0792803	24.0597	23.9417	1.23005	0.615025
			2	84.2291				0.0872639				24.2338
			3	103.317				0.0872613				22.2609
			4	97.7385				0.416675				25.2124
29	4	2	1	71.3062	75.3649	2.79166	1.39583	8.59641	7.67984	0.972674	0.486337	34.7866	35.4197	0.746201	0.373101
			2	76.0761				6.39981				35.003
			3	77.6704				7.47837				35.4225
			4	76.407				8.24476				36.4666
569	4	2	1	59.6572	57.8837	1.22467	0.612333	5.23402	5.33017	0.105388	0.0526938	59.7981	58.9463	4.04013	2.02007
			2	57.6547				5.46505				60.883
			3	57.345				5.26014				53.0463
			4	56.878				5.36145				62.0578
572	4	2	1	52.4248	55.7197	2.56414	1.28207	3.14656	3.21854	0.401028	0.200514	98.2277	83.8542	14.6997	7.34987
			2	57.5365				2.92057				76.8235
			3	54.9628				3.00347				66.6687
			4	57.9545				3.80356				93.6969
573	4	2	1	42.5764	45.215	6.15942	3.07971	2.89482	2.85795	0.240193	0.120096	77.6427	67.2124	8.20941	4.10471
			2	38.1779				2.50794				69.7313
			3	52.3465				3.02417				62.0035
			4	47.7593				3.00487				59.472
				Soluble Fraction				MOS				Insoluble Fraction
				Strain	Average	SD	SE	Strain	Average	SD	SE	Strain	Average	SD	SE
				28	115.902	17.5461	8.77303	28	0.154509	0.0185521	0.00927605	28	0.950518	0.0533553	0.0266776
				559	104.438	9.15438	4.57719	559	0.14208	0.0253134	0.0126567	559	4.03123	0.226673	0.113337
				562	101.536	16.7783	8.38914	562	0.13418	0.0605188	0.0302594	562	18.6118	0.968141	0.48407
				563	91.8664	10.2915	5.14575	563	0.181039	0.158561	0.0792803	563	23.9417	1.23005	0.615025
				29	75.3649	2.79166	1.39583	29	7.67984	0.972674	0.486337	29	35.4197	0.746201	0.373101
				569	57.8837	1.22467	0.612333	569	5.33017	0.105388	0.0526938	569	58.9463	4.04013	2.02007
				572	55.7197	2.56414	1.28207	572	3.21854	0.401028	0.200514	572	83.8542	14.6997	7.34987
				573	45.215	6.15942	3.07971	573	2.85795	0.240193	0.120096	573	67.2124	8.20941	4.10471
				Figure 2B:
				Figure S6:

## Sheet: S2B
Data S2: Yeast glucan quantification.
(B) Statistical analysis of the raw measurement values was conducted using GraphPad Prism9. Data was analyzed using a repeated-measures 2way-ANOVA (taking into account the linkage between a replicate's soluble and insoluble fractions) with Dunnet's multiple comparisons test.
Comparisons with respect to line 28:
Dunnett's multiple comparisons test
insolube glucans
	Mean Diff.	95.00% CI of diff.	Below threshold?	Summarya)	Adjusted P Value	significance shown in Figure 2B
28 vs. 559	-3.081	-19.23 to 13.07	No	ns	>0.99	Yes
28 vs. 562	-17.66	-33.81 to -1.512	Yes	*	0.03	Yes
28 vs. 563	-22.99	-39.14 to -6.841	Yes	**	0.002	Yes
28 vs. 29	-34.47	-50.62 to -18.32	Yes	***	<0.001	No
28 vs. 569	-58	-74.15 to -41.85	Yes	***	<0.001	No
28 vs. 572	-82.9	-99.05 to -66.75	Yes	***	<0.001	No
28 vs. 573	-66.26	-82.41 to -50.11	Yes	***	<0.001	No
soluble glucans
	Mean Diff.	95.00% CI of diff.	Below threshold?	Summarya)	Adjusted P Value	significance shown in Figure 2B
28 vs. 559	11.46	-4.685 to 27.61	No	ns	0.26	No
28 vs. 562	14.37	-1.783 to 30.52	No	ns	0.1	No
28 vs. 563	24.04	7.886 to 40.19	Yes	**	0.001	No
28 vs. 29	40.54	24.39 to 56.69	Yes	***	<0.001	No
28 vs. 569	58.02	41.87 to 74.17	Yes	***	<0.001	No
28 vs. 572	60.18	44.03 to 76.33	Yes	***	<0.001	No
28 vs. 573	70.69	54.54 to 86.84	Yes	***	<0.001	No
Comparisons with respect to line 29:
Dunnett's multiple comparisons test
insolube glucans
	Mean Diff.	95.00% CI of diff.	Below threshold?	Summarya)	Adjusted P Value	significance shown in Figure 2B
29 vs. 28	34.47	18.32 to 50.62	Yes	***	<0.001	No
29 vs. 559	31.39	15.24 to 47.54	Yes	***	<0.001	No
29 vs. 562	16.81	0.6581 to 32.96	Yes	*	0.04	No
29 vs. 563	11.48	-4.672 to 27.63	No	ns	0.26	No
29 vs. 569	-23.53	-39.68 to -7.377	Yes	**	0.002	Yes
29 vs. 572	-48.43	-64.58 to -32.28	Yes	***	<0.001	Yes
29 vs. 573	-31.79	-47.94 to -15.64	Yes	***	<0.001	Yes
soluble glucans
	Mean Diff.	95.00% CI of diff.	Below threshold?	Summarya)	Adjusted P Value
29 vs. 28	-40.54	-56.69 to -24.39	Yes	***	<0.001	No
29 vs. 559	-29.07	-45.22 to -12.92	Yes	***	<0.001	No
29 vs. 562	-26.17	-42.32 to -10.02	Yes	***	<0.001	No
29 vs. 563	-16.5	-32.65 to -0.3517	Yes	*	0.04	No
29 vs. 569	17.48	1.331 to 33.63	Yes	*	0.03	No
29 vs. 572	19.65	3.496 to 35.79	Yes	*	0.01	No
29 vs. 573	30.15	14.00 to 46.30	Yes	***	<0.001	No
a) According to NEJM style: ns, P > 0.05; *, P ≤ 0.05; **, P ≤ 0.01; ***, P ≤ 0.001.
