# Supplementary material for: LIKE EARLY STARVATION 1 and EARLY STARVATION 1 promote and stabilize amylopectin phase transition in starch biosynthesis
Source: Sci Adv. 2023 May 26;9(21):eadg7448. doi: 10.1126/sciadv.adg7448 (PMC10219597; doi:10.1126/sciadv.adg7448)
Supplement: Supplementary file 2 — Data S1 to S8 [file sciadv.adg7448_data_s1_to_s8.zip › adg7448_Data_S3.xlsx]

## Sheet: S3A
Data S3: Glucan quantification of plants grown under regular 12 h light 12 h dark cycles.
(A) Data underlying main Figure 4A. A statistical analysis thereof was conducted using GraphPad Prism9, the output of which is summarized in (B).
				Soluble fraction (soluble glucans, without MOS, without free glucose)				Insoluble fraction
Genotype	n	sqrt(n)	Replicate	mg/g WW	Average	Standard Deviation (SD)	Standard Error (SE)	mg/g WW	Average	Standard Deviation (SD)	Standard Error (SE)
WT	6	2.44949	1	0.291717	0.297804	0.0811349	0.0331232	10.7052	12.8781	1.11284	0.454314
			2	0.375906				13.4014
			3	0.38148				13.8512
			4	0.333041				12.854
			5	0.214749				13.2697
			6	0.189934				13.1873
esv1	6	2.44949	1	0.133777	0.199882	0.150911	0.061609	6.96138	7.03807	0.729109	0.297658
			2	0.081836				7.19811
			3	0.431154				8.35665
			4	0.274479				6.81314
			5	0.259658				6.71849
			6	0.0183867				6.18067
lesv	6	2.44949	1	0.427162	0.35943	0.0796675	0.0325241	8.08729	9.24511	3.22877	1.31814
			2	0.304233				6.65937
			3	0.441706				7.57759
			4	0.324651				15.6232
			5	0.244799				9.05263
			6	0.41403				8.47053
				Soluble Fraction				Insoluble Fraction
				Genotype	Average	SD	SE	Genotype	Average	SD	SE
				WT	0.297804	0.0811349	0.0331232	WT	12.8781	1.11284	0.454314
				esv1	0.199882	0.150911	0.061609	esv1	7.03807	0.729109	0.297658
				lesv	0.35943	0.0796675	0.0325241	lesv	9.24511	3.22877	1.31814
				Figure 4A:

## Sheet: S3B
Data S3: Glucan quantification of plants grown under regular 12 h light 12 h dark cycles.
(B) Statistical analysis of the raw measurement values was conducted using GraphPad Prism9. Data was analyzed using a repeated-measures 2way-ANOVA (taking into account the linkage between a replicate's soluble and insoluble fractions) withDunnet's multiple comparisons test.
Comparisons with respect to WT:
Dunnett's multiple comparisons test
Insoluble glucans
	Mean Diff.	95.00% CI of diff.	Below threshold?	Summarya)	Adjusted P Value	significance shown in Figure 4A
WT vs. esv1	5.84	3.927 to 7.753	Yes	***	<0.001	No
WT vs. lesv	3.633	1.720 to 5.546	Yes	***	<0.001	No
Soluble glucans
	Mean Diff.	95.00% CI of diff.	Below threshold?	Summarya)	Adjusted P Value	significance shown in Figure 4A
WT vs. esv1	0.09792	-1.815 to 2.011	No	ns	0.99	Yes
WT vs. lesv	-0.06163	-1.975 to 1.851	No	ns	>0.99	Yes
a) According to NEJM style: ns, P > 0.05; *, P ≤ 0.05; **, P ≤ 0.01; ***, P ≤ 0.001.
