# Supplementary material for: LIKE EARLY STARVATION 1 and EARLY STARVATION 1 promote and stabilize amylopectin phase transition in starch biosynthesis
Source: Sci Adv. 2023 May 26;9(21):eadg7448. doi: 10.1126/sciadv.adg7448 (PMC10219597; doi:10.1126/sciadv.adg7448)
Supplement: Supplementary file 2 — Data S1 to S8 [file sciadv.adg7448_data_s1_to_s8.zip › adg7448_Data_S4.xlsx]

## Sheet: S4A
Data S4: Glucan quantification of plants initially grown under regular 12 h light 12 h dark cycles and then subjected to a single prolonged night (16 h dark).
(A) Data underlying Figure 4C. A statistical analysis thereof was conducted using GraphPad Prism9, the output of which is summarized in (B).
				Soluble fraction (soluble glucans, without MOS, without free glucose)				Insoluble fraction
Genotype	n	sqrt(n)	Replicate	mg/g FW	Average	Standard Deviation (SD)	Standard Error (SE)	mg/g FW	Average	Standard Deviation (SD)	Standard Error (SE)
WT	4	2	1	0.0654268	0.105354	0.0307992	0.0153996	7.69434	8.01295	0.479893	0.239946
			2	0.102625				7.5608
			3	0.139612				8.60798
			4	0.113753				8.18868
esv1	4	2	1	0.0726187	0.0802524	0.0608539	0.0304269	6.01721	6.00078	0.169474	0.0847368
			2	0.133768				6.22425
			3	-0.00241638				5.82093
			4	0.11704				5.94071
lesv	4	2	1	0.924614	0.995174	0.168906	0.084453	1.76899	1.80041	0.208188	0.104094
			2	0.988187				1.8263
			3	1.23087				1.54985
			4	0.837031				2.05651
				Soluble Fraction				Insoluble Fraction
				Genotype	Average	SD	SE	Genotype	Average	SD	SE
				WT	0.105354	0.0307992	0.0153996	WT	8.01295	0.479893	0.239946
				esv1	0.0802524	0.0608539	0.0304269	esv1	6.00078	0.169474	0.0847368
				lesv	0.995174	0.168906	0.084453	lesv	1.80041	0.208188	0.104094
				Figure 4C:

## Sheet: S4B
Data S4: Glucan quantification of plants initially grown under regular 12 h light 12 h dark cycles and then subjected to a single prolonged night (16 h dark).
(B) Statistical analysis of the raw measurement values was conducted using GraphPad Prism9. Data was analyzed using a repeated-measures 2way-ANOVA (taking into account the linkage between a replicate's soluble and insoluble fractions) with Dunnet's multiple comparisons test.
Comparisons with respect to WT:
Dunnett's multiple comparisons test
Insoluble glucans
	Mean Diff.	95.00% CI of diff.	Below threshold?	Summarya)	Adjusted P Value	significance shown in Figure 4C
WT vs. esv1	2.012	1.611 to 2.413	Yes	***	<0.001	No
WT vs. lesv	6.213	5.811 to 6.614	Yes	***	<0.001	No
Soluble glucans
	Mean Diff.	95.00% CI of diff.	Below threshold?	Summarya)	Adjusted P Value	significance shown in Figure 4C
WT vs. esv1	0.0251	-0.3760 to 0.4262	No	ns	0.98	Yes
WT vs. lesv	-0.8898	-1.291 to -0.4887	Yes	***	<0.001	Yes
a) According to NEJM style: ns, P > 0.05; *, P ≤ 0.05; **, P ≤ 0.01; ***, P ≤ 0.001.
