# Supplementary material for: LIKE EARLY STARVATION 1 and EARLY STARVATION 1 promote and stabilize amylopectin phase transition in starch biosynthesis
Source: Sci Adv. 2023 May 26;9(21):eadg7448. doi: 10.1126/sciadv.adg7448 (PMC10219597; doi:10.1126/sciadv.adg7448)
Supplement: Supplementary file 2 — Data S1 to S8 [file sciadv.adg7448_data_s1_to_s8.zip › adg7448_Data_S5.xlsx]

## Sheet: S5A
Data S5: Maltose quantification of plants grown under different diel cycle regimes.
(A) Data underlying Figures 4E and F. A statistical analysis thereof was conducted using GraphPad Prism9, the output of which is summarized in (B).
Treatment	Genotype	replicate	Maltose [ug/g FW]			Average	Standard Deviation (SD)	n	sqrt(n)	Standard Error (SE)		Figure 4E:
12/12	Col-0	1	8.83075		Col-0	12.98	3.20711	4	2	1.60355
12/12		2	16.5498		esv1	35.9074	3.85953	4	2	1.92977
12/12		3	13.8735		lesv	34.1049	41.2108	4	2	20.6054
12/12		4	12.666
12/12	esv1	1	40.4478
12/12		2	31.3572
12/12		3	37.2102
12/12		4	34.6143
12/12	lesv	1	16.1508
12/12		2	12.3561
12/12		3	95.8578
12/12		4	12.0547
Treatment	Genotype	replicate	Maltose [ug/g FW]			Average	Standard Deviation (SD)	n	sqrt(n)	Standard Error (SE)		Figure 4F:
16/8	Col-0	1	3.38343		Col-0	3.74579	0.356594	4	2	0.178297
16/8		2	4.22825		esv1	20.7095	4.10174	4	2	2.05087
16/8		3	3.61434		lesv	649.546	56.2003	4	2	28.1002
16/8		4	3.75714
16/8	esv1	1	19.591
16/8		2	26.4729
16/8		3	20.0019
16/8		4	16.772
16/8	lesv	1	699.916
16/8		2	686.895
16/8		3	576.566
16/8		4	634.808

## Sheet: S5B
Data S5: Maltose quantification of plants grown under different diel cycle regimes.
(B) Statistical analyses underlying Figures 4E and F. Statistical analysis of the raw measurement values was conducted using GraphPad Prism9. Data was analyzed using ordinary one-way ANOVAs with Dunnet's multiple comparison tests.
After normal 12h light 12 h dark cycles:
Dunnett's multiple comparisons test
	Mean Diff.	95.00% CI of diff.	Below threshold?	Summarya)	Adjusted P Value	significance shown in Figure 4E
Col-0 vs. esv1	-22.93	-67.23 to 21.38	No	ns	0.34	no
Col-0 vs. lesv	-21.13	-65.43 to 23.18	No	ns	0.39	no
After a single prolonged 16 h night:
Dunnett's multiple comparisons test
	Mean Diff.	95.00% CI of diff.	Below threshold?	Summarya)	Adjusted P Value	significance shown in Figure 4F
Col-0 vs. esv1	-16.96	-77.10 to 43.18	No	ns	0.69	no
Col-0 vs. lesv	-645.8	-705.9 to -585.7	Yes	***	<0.001	no
a) According to NEJM style: ns, P > 0.05; *, P ≤ 0.05; **, P ≤ 0.01; ***, P ≤ 0.001.
