# Supplementary material for: LIKE EARLY STARVATION 1 and EARLY STARVATION 1 promote and stabilize amylopectin phase transition in starch biosynthesis
Source: Sci Adv. 2023 May 26;9(21):eadg7448. doi: 10.1126/sciadv.adg7448 (PMC10219597; doi:10.1126/sciadv.adg7448)
Supplement: Supplementary file 2 — Data S1 to S8 [file sciadv.adg7448_data_s1_to_s8.zip › adg7448_Data_S6.xlsx]

## Sheet: S6A
Data S6: Glucan quantification of ESV1-OX and LESV-OX plants.
(A) Data underlying Figure 5C. A statistical analysis thereof was conducted using GraphPad Prism9, the output of which is summarized in (B).
						Soluble fraction (soluble glucans, without MOS, without free glucose)				Insoluble fraction				Total glucans
Genotype	Timepoint	Genotype_Timepoint	n	sqrt(n)	Replicate	mg/g WW	Average	Standard Deviation (SD)	Standard Error (SE)	mg/g WW	Average	Standard Deviation (SD)	Standard Error (SE)	mg/g WW	Average	Standard Deviation (SD)	Standard Error (SE)
WT	EOD	WT_EOD	4	2	1	0.0711001	0.0350164	0.0299786	0.0149893	6.93133	6.68353	0.248748	0.124374	7.00243	6.71855	0.258046	0.129023
					2	0.0436315				6.58674				6.63037
					3	0.0253341				6.3806				6.40593
					4	0				6.83547				6.83547
ESV1-OX		ESV1-OX_EOD	4	2	1	0.683458	0.687269	0.277459	0.138729	21.9432	24.8635	3.66788	1.83394	22.6267	25.5508	3.69387	1.84693
					2	0.356084				23.2808				23.6369
					3	1.03524				24.0175				25.0527
					4	0.674294				30.2125				30.8867
LESV-OX		LESV-OX_EOD	4	2	1	0.277848	0.158415	0.099142	0.049571	5.52394	6.40396	1.0563	0.528152	5.80178	6.56237	0.972409	0.486205
					2	0.195568				6.00842				6.20399
					3	0.0519859				7.93698				7.98897
					4	0.108258				6.14648				6.25474
isa1isa2		isa1isa2_EOD	4	2	1	4.02208	4.35645	0.259104	0.129552	1.7521	2.06458	0.447145	0.223573	5.77418	6.42104	0.56971	0.284855
					2	4.64729				2.13352				6.78081
					3	4.33315				2.66997				7.00312
					4	4.4233				1.70275				6.12604
isa1isa2ESV1-OX		isa1isa2ESV1-OX_EOD	4	2	1	3.75743	4.1266	0.646348	0.323174	6.39475	6.68365	0.410073	0.205037	10.1522	10.8102	1.02707	0.513537
					2	3.54442				6.2688				9.81322
					3	5.00572				7.06094				12.0667
					4	4.19883				7.0101				11.2089
isa1isa2LESV-OX		isa1isa2LESV-OX_EOD	4	2	1	1.05645	1.06124	0.218306	0.109153	4.9474	5.42082	0.382395	0.191198	6.00385	6.48206	0.46641	0.233205
					2	0.790608				5.65694				6.44754
					3	1.32501				5.79506				7.12006
					4	1.07289				5.28389				6.35678
WT	2h-EON	WT_2h-EON	4	2	1	0.0240284	0.0333202	0.014227	0.00711351	0.79278	0.970146	0.267427	0.133714	0.816809	1.00347	0.277854	0.138927
					2	0.0404256				0.828075				0.8685
					3	0.0191162				0.893337				0.912453
					4	0.0497106				1.36639				1.4161
ESV1-OX		ESV1-OX_2h-EON	4	2	1	0.206713	0.371708	0.209894	0.104947	15.0929	17.709	1.77403	0.887015	15.2996	18.0807	1.88727	0.943635
					2	0.174454				18.6026				18.777
					3	0.53831				18.9675				19.5058
					4	0.567356				18.1729				18.7403
LESV-OX		LESV-OX_2h-EON	4	2	1	0.0337558	0.0216757	0.0163892	0.00819461	0.597192	0.567244	0.171291	0.0856456	0.630947	0.588919	0.158351	0.0791755
					2	0.0373199				0.323872				0.361192
					3	0.0117395				0.623357				0.635097
					4	0.00388746				0.724554				0.728442
isa1isa2		isa1isa2_2h-EON	4	2	1	0.0230133	0.0123503	0.00730198	0.00365099	0.133705	0.160752	0.0313578	0.0156789	0.156718	0.173102	0.0264563	0.0132282
					2	0.0110065				0.133486				0.144493
					3	0.00697348				0.18805				0.195024
					4	0.00840797				0.187766				0.196174
isa1isa2ESV1-OX		isa1isa2ESV1-OX_2h-EON	4	2	1	0.260908	0.172822	0.122943	0.0614715	2.45903	2.86734	0.877209	0.438605	2.71994	3.04017	0.950033	0.475017
					2	0.292972				4.09804				4.39102
					3	0.0957989				2.07603				2.17183
					4	0.0416079				2.83628				2.87788
isa1isa2LESV-OX		isa1isa2LESV-OX_2h-EON	4	2	1	0.0368512	0.0210728	0.0149881	0.00749403	0.0860647	0.116507	0.023348	0.011674	0.122916	0.13758	0.0238893	0.0119446
					2	0.00174262				0.114846				0.116588
					3	0.018105				0.1228				0.140905
					4	0.0275923				0.14232				0.169912
						EOD
						Soluble Fraction				Insoluble Fraction				Total Glucans
						Genotype	Average	SD	SE	Genotype	Average	SD	SE	Genotype	Average	SD	SE
						WT	0.0350164	0.0299786	0.0149893	WT	6.68353	0.248748	0.124374	WT	6.71855	0.258046	0.129023
						ESV1-OX	0.687269	0.277459	0.138729	ESV1-OX	24.8635	3.66788	1.83394	ESV1-OX	25.5508	3.69387	1.84693
						LESV-OX	0.158415	0.099142	0.049571	LESV-OX	6.40396	1.0563	0.528152	LESV-OX	6.56237	0.972409	0.486205
						isa1isa2	4.35645	0.259104	0.129552	isa1isa2	2.06458	0.447145	0.223573	isa1isa2	6.42104	0.56971	0.284855
						isa1isa2ESV1-OX	4.1266	0.646348	0.323174	isa1isa2ESV1-OX	6.68365	0.410073	0.205037	isa1isa2ESV1-OX	10.8102	1.02707	0.513537
						isa1isa2LESV-OX	1.06124	0.218306	0.109153	isa1isa2LESV-OX	5.42082	0.382395	0.191198	isa1isa2LESV-OX	6.48206	0.46641	0.233205
						2h-EON
						Soluble Fraction				Insoluble Fraction				Total Glucans
						Genotype	Average	SD	SE	Genotype	Average	SD	SE	Genotype	Average	SD	SE
						WT	0.0333202	0.014227	0.00711351	WT	0.970146	0.267427	0.133714	WT	1.00347	0.277854	0.138927
						ESV1-OX	0.371708	0.209894	0.104947	ESV1-OX	17.709	1.77403	0.887015	ESV1-OX	18.0807	1.88727	0.943635
						LESV-OX	0.0216757	0.0163892	0.00819461	LESV-OX	0.567244	0.171291	0.0856456	LESV-OX	0.588919	0.158351	0.0791755
						isa1isa2	0.0123503	0.00730198	0.00365099	isa1isa2	0.160752	0.0313578	0.0156789	isa1isa2	0.173102	0.0264563	0.0132282
						isa1isa2ESV1-OX	0.172822	0.122943	0.0614715	isa1isa2ESV1-OX	2.86734	0.877209	0.438605	isa1isa2ESV1-OX	3.04017	0.950033	0.475017
						isa1isa2LESV-OX	0.0210728	0.0149881	0.00749403	isa1isa2LESV-OX	0.116507	0.023348	0.011674	isa1isa2LESV-OX	0.13758	0.0238893	0.0119446
								Figure 5C:

## Sheet: S6B
Data S6: Glucan quantification of ESV1-OX and LESV-OX plants.
(B) Statistical analysis of the raw measurement values was conducted using GraphPad Prism9. Data was analyzed using repeated-measures 2way-ANOVAs (taking into account the linkage between a replicate's soluble and insoluble fractions) with Dunnet's multiple comparisons test, and using ordinary 2way-ANOVA for summed total glucans.
EOD - Comparisons with respect to WT:
Dunnett's multiple comparisons test
Insoluble glucans
	Mean Diff.	95.00% CI of diff.	Below threshold?	Summarya)	Adjusted P Value	significance shown in Figure 5C
Col-0 vs. ESV1-OX	-18.18	-20.31 to -16.04	Yes	***	<0.001	No
Col-0 vs. LESV-OX	0.28	-1.853 to 2.413	No	ns	>0.99	No
Col-0 vs. isa1 isa2	4.623	2.489 to 6.756	Yes	***	<0.001	No
Col-0 vs. isa1 isa2 ESV-OX	0.0025	-2.131 to 2.136	No	ns	>0.99	No
Col-0 vs. isa1 isa2 LESV-OX	1.263	-0.8708 to 3.396	No	ns	0.4	No
Soluble glucans
	Mean Diff.	95.00% CI of diff.	Below threshold?	Summarya)	Adjusted P Value	significance shown in Figure 5C
Col-0 vs. ESV1-OX	-0.6523	-2.786 to 1.481	No	ns	0.89	No
Col-0 vs. LESV-OX	-0.1234	-2.257 to 2.010	No	ns	>0.99	No
Col-0 vs. isa1 isa2	-4.321	-6.455 to -2.188	Yes	***	<0.001	No
Col-0 vs. isa1 isa2 ESV-OX	-4.092	-6.225 to -1.958	Yes	***	<0.001	No
Col-0 vs. isa1 isa2 LESV-OX	-1.026	-3.160 to 1.107	No	ns	0.59	No
EOD - Comparisons with respect to isa1isa2:
Dunnett's multiple comparisons test
Insoluble glucans
	Mean Diff.	95.00% CI of diff.	Below threshold?	Summarya)	Adjusted P Value	significance shown in Figure 5C
isa1 isa2 vs. Col-0	-4.623	-6.756 to -2.489	Yes	***	<0.001	No
isa1 isa2 vs. ESV1-OX	-22.8	-24.93 to -20.67	Yes	***	<0.001	No
isa1 isa2 vs. LESV-OX	-4.343	-6.476 to -2.209	Yes	***	<0.001	No
isa1 isa2 vs. isa1 isa2 ESV-OX	-4.62	-6.753 to -2.487	Yes	***	<0.001	Yes
isa1 isa2 vs. isa1 isa2 LESV-OX	-3.36	-5.493 to -1.227	Yes	***	<0.001	Yes
Soluble glucans
	Mean Diff.	95.00% CI of diff.	Below threshold?	Summarya)	Adjusted P Value	significance shown in Figure 5C
isa1 isa2 vs. Col-0	4.321	2.188 to 6.455	Yes	***	<0.001	No
isa1 isa2 vs. ESV1-OX	3.669	1.536 to 5.803	Yes	***	<0.001	No
isa1 isa2 vs. LESV-OX	4.198	2.065 to 6.331	Yes	***	<0.001	No
isa1 isa2 vs. isa1 isa2 ESV-OX	0.2299	-1.903 to 2.363	No	ns	>0.99	Yes
isa1 isa2 vs. isa1 isa2 LESV-OX	3.295	1.162 to 5.429	Yes	**	0.001	Yes
2h-EON - Comparisons with respect to WT:
Dunnett's multiple comparisons test
Insoluble glucans
	Mean Diff.	95.00% CI of diff.	Below threshold?	Summarya)	Adjusted P Value	significance shown in Figure 5C
Col-0 vs. ESV1-OX	-16.74	-17.82 to -15.65	Yes	***	<0.001	No
Col-0 vs. LESV-OX	0.405	-0.6807 to 1.491	No	ns	0.79	No
Col-0 vs. isa1 isa2	0.81	-0.2757 to 1.896	No	ns	0.2	No
Col-0 vs. isa1 isa2 ESV-OX	-1.9	-2.986 to -0.8143	Yes	***	<0.001	No
Col-0 vs. isa1 isa2 LESV-OX	0.855	-0.2307 to 1.941	No	ns	0.16	No
Soluble glucans
	Mean Diff.	95.00% CI of diff.	Below threshold?	Summarya)	Adjusted P Value	significance shown in Figure 5C
Col-0 vs. ESV1-OX	-0.3384	-1.424 to 0.7473	No	ns	0.88	No
Col-0 vs. LESV-OX	0.01163	-1.074 to 1.097	No	ns	>0.99	No
Col-0 vs. isa1 isa2	0.02095	-1.065 to 1.107	No	ns	>0.99	No
Col-0 vs. isa1 isa2 ESV-OX	-0.1395	-1.225 to 0.9462	No	ns	>0.99	No
Col-0 vs. isa1 isa2 LESV-OX	0.01223	-1.073 to 1.098	No	ns	>0.99	No
2h-EON - Comparisons with respect to isa1isa2:
Dunnett's multiple comparisons test
Insoluble glucans
	Mean Diff.	95.00% CI of diff.	Below threshold?	Summarya)	Adjusted P Value	significance shown in Figure 5C
isa1 isa2 vs. Col-0	-0.81	-1.896 to 0.2757	No	ns	0.2	No
isa1 isa2 vs. ESV1-OX	-17.55	-18.63 to -16.46	Yes	***	<0.001	No
isa1 isa2 vs. LESV-OX	-0.405	-1.491 to 0.6807	No	ns	0.79	No
isa1 isa2 vs. isa1 isa2 ESV-OX	-2.71	-3.796 to -1.624	Yes	***	<0.001	Yes
isa1 isa2 vs. isa1 isa2 LESV-OX	0.045	-1.041 to 1.131	No	ns	>0.99	Yes
Soluble glucans
	Mean Diff.	95.00% CI of diff.	Below threshold?	Summarya)	Adjusted P Value	significance shown in Figure 5C
isa1 isa2 vs. Col-0	-0.02095	-1.107 to 1.065	No	ns	>0.99	No
isa1 isa2 vs. ESV1-OX	-0.3594	-1.445 to 0.7263	No	ns	0.85	No
isa1 isa2 vs. LESV-OX	-0.009325	-1.095 to 1.076	No	ns	>0.99	No
isa1 isa2 vs. isa1 isa2 ESV-OX	-0.1605	-1.246 to 0.9252	No	ns	>0.99	Yes
isa1 isa2 vs. isa1 isa2 LESV-OX	-0.008725	-1.094 to 1.077	No	ns	>0.99	Yes
Total (summed) glucans, comparisons with respect to WT:
Dunnett's multiple comparisons test
Total glucans EOD
	Mean Diff.	95.00% CI of diff.	Below threshold?	Summarya)	Adjusted P Value	significance shown in Figure 5C
Col-0 vs. ESV1-OX	-18.83	-21.28 to -16.38	Yes	***	<0.001	No
Col-0 vs. LESV-OX	0.16	-2.292 to 2.612	No	ns	>0.99	No
Col-0 vs. isa1 isa2	0.3	-2.152 to 2.752	No	ns	>0.99	No
Col-0 vs. isa1 isa2 ESV-OX	-4.09	-6.542 to -1.638	Yes	***	<0.001	No
Col-0 vs. isa1 isa2 LESV-OX	0.2375	-2.215 to 2.690	No	ns	>0.99	No
Total glucans 2h-EON
	Mean Diff.	95.00% CI of diff.	Below threshold?	Summarya)	Adjusted P Value	significance shown in Figure 5C
Col-0 vs. ESV1-OX	-17.08	-19.53 to -14.63	Yes	***	<0.001	No
Col-0 vs. LESV-OX	0.415	-2.037 to 2.867	No	ns	0.99	No
Col-0 vs. isa1 isa2	0.83	-1.622 to 3.282	No	ns	0.84	No
Col-0 vs. isa1 isa2 ESV-OX	-2.035	-4.487 to 0.4174	No	ns	0.13	No
Col-0 vs. isa1 isa2 LESV-OX	0.8675	-1.585 to 3.320	No	ns	0.82	No
Total (summed) glucans, comparisons with respect to isa1isa2:
Dunnett's multiple comparisons test
Total glucans EOD
	Mean Diff.	95.00% CI of diff.	Below threshold?	Summarya)	Adjusted P Value	significance shown in Figure 5C
isa1 isa2 vs. Col-0	-0.3	-2.752 to 2.152	No	ns	>0.99	No
isa1 isa2 vs. ESV1-OX	-19.13	-21.58 to -16.68	Yes	***	<0.001	No
isa1 isa2 vs. LESV-OX	-0.14	-2.592 to 2.312	No	ns	>0.99	No
isa1 isa2 vs. isa1 isa2 ESV-OX	-4.39	-6.842 to -1.938	Yes	***	<0.001	Yes
isa1 isa2 vs. isa1 isa2 LESV-OX	-0.0625	-2.515 to 2.390	No	ns	>0.99	Yes
Total glucans 2h-EON
	Mean Diff.	95.00% CI of diff.	Below threshold?	Summarya)	Adjusted P Value	significance shown in Figure 5C
isa1 isa2 vs. Col-0	-0.83	-3.282 to 1.622	No	ns	0.84	No
isa1 isa2 vs. ESV1-OX	-17.91	-20.36 to -15.46	Yes	***	<0.001	No
isa1 isa2 vs. LESV-OX	-0.415	-2.867 to 2.037	No	ns	0.99	No
isa1 isa2 vs. isa1 isa2 ESV-OX	-2.865	-5.317 to -0.4126	Yes	*	0.02	Yes
isa1 isa2 vs. isa1 isa2 LESV-OX	0.0375	-2.415 to 2.490	No	ns	>0.99	Yes
a) According to NEJM style: ns, P > 0.05; *, P ≤ 0.05; **, P ≤ 0.01; ***, P ≤ 0.001.
