# Supplementary material for: LIKE EARLY STARVATION 1 and EARLY STARVATION 1 promote and stabilize amylopectin phase transition in starch biosynthesis
Source: Sci Adv. 2023 May 26;9(21):eadg7448. doi: 10.1126/sciadv.adg7448 (PMC10219597; doi:10.1126/sciadv.adg7448)
Supplement: Supplementary file 2 — Data S1 to S8 [file sciadv.adg7448_data_s1_to_s8.zip › adg7448_Data_S7.xlsx]

## Sheet: S7A
Data S7: Glucan quantification of triple mutant plants.
(A) Data underlying Figure 7B. A statistical analysis thereof was conducted using GraphPad Prism9, the output of which is summarized in (B).
							Soluble fraction (soluble glucans, without MOS, without free glucose)				Insoluble fraction				Total glucans
Genotype	Timepoint	Genotype_Timepoint	n	sqrt(n)	Replicate	sample	mg/g WW	Average	Standard Deviation (SD)	Standard Error (SE)	mg/g WW	Average	Standard Deviation (SD)	Standard Error (SE)	mg/g WW	Average	Standard Deviation (SD)	Standard Error (SE)
WT	EOD	WT_EOD	4	2	1	EOD Col-0-1	0.23596	0.0843784	0.102358	0.0511791	7.08529	8.6129	2.28862	1.14431	7.32125	8.69728	2.26035	1.13017
					2	EOD Col-0-2	0.0114032				6.30862				6.32002
					3	EOD Col-0-3	0.0406257				9.92538				9.966
					4	EOD Col-0-4	0.0495243				11.1323				11.1818
esv1		esv1_EOD	4	2	1	EOD esv1-1	0.0521999	0.0500519	0.00723157	0.00361579	4.18334	4.82045	0.63211	0.316055	4.23554	4.8705	0.636256	0.318128
					2	EOD esv1-2	0.0401133				4.50884				4.54895
					3	EOD esv1-3	0.0573495				5.64527				5.70262
					4	EOD esv1-4	0.0505447				4.94434				4.99489
lesv		lesv_EOD	4	2	1	EOD lesv-1	0.189124	0.0929253	0.0690215	0.0345108	5.8237	6.94209	0.968746	0.484373	6.01282	7.03502	0.933232	0.466616
					2	EOD lesv-2	0.0253494				6.78342				6.80877
					3	EOD lesv-3	0.0730649				6.97897				7.05204
					4	EOD lesv-4	0.0841628				8.18228				8.26644
isa1isa2		isa1isa2_EOD	4	2	1	EOD isa1isa2-1	6.83125	4.13869	2.00226	1.00113	3.53123	2.44993	1.07646	0.538228	10.3625	6.58862	3.02722	1.51361
					2	EOD isa1isa2-2	2.00809				0.961386				2.96948
					3	EOD isa1isa2-3	3.65776				2.58883				6.24659
					4	EOD isa1isa2-4	4.05765				2.71828				6.77593
isa1isa2esv1		isa1isa2esv1_EOD	4	2	1	EOD isa1isa2esv1-1	0.146116	0.454294	0.320775	0.160387	0.449997	0.843428	0.45476	0.22738	0.596113	1.29772	0.769208	0.384604
					2	EOD isa1isa2esv1-2	0.248509				0.456873				0.705382
					3	EOD isa1isa2esv1-3	0.571117				1.1559				1.72702
					4	EOD isa1isa2esv1-4	0.851434				1.31094				2.16238
isa1isa2lesv		isa1isa2lesv_EOD	4	2	1	EOD isa1isa2lesv-1	2.52316	1.8724	1.10812	0.554061	0.263441	0.46179	0.279181	0.139591	2.7866	2.33419	0.996638	0.498319
					2	EOD isa1isa2lesv-2	1.59062				0.214889				1.80551
					3	EOD isa1isa2lesv-3	0.440347				0.815566				1.25591
					4	EOD isa1isa2lesv-4	2.93549				0.553264				3.48875
WT	2h-EON	WT_2h-EON	4	2	1	2h-EON Col-0-1	0.04639	0.0393613	0.022688	0.011344	0.613393	0.988419	0.428642	0.214321	0.659783	1.02778	0.440299	0.22015
					2	2h-EON Col-0-2	0.00940893				0.62992				0.639329
					3	2h-EON Col-0-3	0.0378823				1.43583				1.47371
					4	2h-EON Col-0-4	0.0637641				1.27454				1.3383
esv1		esv1_2h-EON	4	2	1	2h-EON esv1-1	0.0219297	0.0436111	0.0235692	0.0117846	0.0520639	0.0736178	0.0234305	0.0117153	0.0739936	0.117229	0.0309736	0.0154868
					2	2h-EON esv1-2	0.0766017				0.056833				0.133435
					3	2h-EON esv1-3	0.0332601				0.083684				0.116944
					4	2h-EON esv1-4	0.042653				0.10189				0.144543
lesv		lesv_2h-EON	4	2	1	2h-EON lesv-1	0.0416708	0.0303427	0.00837802	0.00418901	1.21461	1.09271	0.171059	0.0855297	1.25628	1.12305	0.177373	0.0886867
					2	2h-EON lesv-2	0.022342				0.839208				0.86155
					3	2h-EON lesv-3	0.0261591				1.15761				1.18377
					4	2h-EON lesv-4	0.031199				1.15941				1.19061
isa1isa2		isa1isa2_2h-EON	4	2	1	2h-EON isa1isa2-1	0.0115384	0.0331515	0.0240764	0.0120382	0.160076	0.181412	0.0432101	0.021605	0.171615	0.214563	0.0529732	0.0264866
					2	2h-EON isa1isa2-2	0.0619129				0.151719				0.213632
					3	2h-EON isa1isa2-3	0.0440537				0.245413				0.289467
					4	2h-EON isa1isa2-4	0.015101				0.168438				0.183539
isa1isa2esv1		isa1isa2esv1_2h-EON	4	2	1	2h-EON isa1isa2esv1-1	0.0414855	0.0855493	0.0302023	0.0151011	0.0290958	0.0759291	0.0316989	0.0158495	0.0705812	0.161478	0.0612372	0.0306186
					2	2h-EON isa1isa2esv1-2	0.108665				0.0955111				0.204177
					3	2h-EON isa1isa2esv1-3	0.100559				0.0837959				0.184355
					4	2h-EON isa1isa2esv1-4	0.0914874				0.0953137				0.186801
isa1isa2lesv		isa1isa2lesv_2h-EON	4	2	1	2h-EON isa1isa2lesv-1	0.0204211	0.0800784	0.0712954	0.0356477	0.0432213	0.0833935	0.0460156	0.0230078	0.0636424	0.163472	0.116481	0.0582406
					2	2h-EON isa1isa2lesv-2	0.0264621				0.0449571				0.0714193
					3	2h-EON isa1isa2lesv-3	0.171356				0.131958				0.303314
					4	2h-EON isa1isa2lesv-4	0.102074				0.113437				0.215512
							EOD
							Soluble Fraction				Insoluble Fraction				Total glucans
							Genotype	Average	SD	SE	Genotype	Average	SD	SE	Genotype	Average	SD	SE
							WT	0.0843784	0.102358	0.0511791	WT	8.6129	2.28862	1.14431	WT	8.69728	2.26035	1.13017
							esv1	0.0500519	0.00723157	0.00361579	esv1	4.82045	0.63211	0.316055	esv1	4.8705	0.636256	0.318128
							lesv	0.0929253	0.0690215	0.0345108	lesv	6.94209	0.968746	0.484373	lesv	7.03502	0.933232	0.466616
							isa1isa2	4.13869	2.00226	1.00113	isa1isa2	2.44993	1.07646	0.538228	isa1isa2	6.58862	3.02722	1.51361
							isa1isa2esv1	0.454294	0.320775	0.160387	isa1isa2esv1	0.843428	0.45476	0.22738	isa1isa2esv1	1.29772	0.769208	0.384604
							isa1isa2lesv	1.8724	1.10812	0.554061	isa1isa2lesv	0.46179	0.279181	0.139591	isa1isa2lesv	2.33419	0.996638	0.498319
							2h-EON
							Soluble Fraction				Insoluble Fraction				Total glucans
							Genotype	Average	SD	SE	Genotype	Average	SD	SE	Genotype	Average	SD	SE
							WT	0.0393613	0.022688	0.011344	WT	0.988419	0.428642	0.214321	WT	1.02778	0.440299	0.22015
							esv1	0.0436111	0.0235692	0.0117846	esv1	0.0736178	0.0234305	0.0117153	esv1	0.117229	0.0309736	0.0154868
							lesv	0.0303427	0.00837802	0.00418901	lesv	1.09271	0.171059	0.0855297	lesv	1.12305	0.177373	0.0886867
							isa1isa2	0.0331515	0.0240764	0.0120382	isa1isa2	0.181412	0.0432101	0.021605	isa1isa2	0.214563	0.0529732	0.0264866
							isa1isa2esv1	0.0855493	0.0302023	0.0151011	isa1isa2esv1	0.0759291	0.0316989	0.0158495	isa1isa2esv1	0.161478	0.0612372	0.0306186
							isa1isa2lesv	0.0800784	0.0712954	0.0356477	isa1isa2lesv	0.0833935	0.0460156	0.0230078	isa1isa2lesv	0.163472	0.116481	0.0582406
							Figure 7B:

## Sheet: S7B
Data S7: Glucan quantification of triple mutant plants.
(B) Statistical analysis of the raw measurement values was conducted using GraphPad Prism9. Data was analyzed using a repeated-measures 2way-ANOVA (taking into account the linkage between a replicate's soluble and insoluble fractions) with Dunnet's multiple comparisons test, and using ordinary 2way-ANOVA for summed total glucans.
EOD - Comparisons with respect to WT:
Dunnett's multiple comparisons test
Insoluble glucans
	Mean Diff.	95.00% CI of diff.	Below threshold?	Summarya)	Adjusted P Value	Significance shown in Figure 7B
Col-0 vs. esv1	3.795	1.830 to 5.760	Yes	***	<0.001	No
Col-0 vs. lesv	1.675	-0.2897 to 3.640	No	ns	0.12	No
Col-0 vs. isa1 isa2	6.165	4.200 to 8.130	Yes	***	<0.001	No
Col-0 vs. isa1 isa2 esv1	7.77	5.805 to 9.735	Yes	***	<0.001	No
Col-0 vs. isa1 isa2 lesv	8.155	6.190 to 10.12	Yes	***	<0.001	No
Soluble glucans
	Mean Diff.	95.00% CI of diff.	Below threshold?	Summarya)	Adjusted P Value	Significance shown in Figure 7B
Col-0 vs. esv1	0.03435	-1.930 to 1.999	No	ns	>0.99	No
Col-0 vs. lesv	-0.00855	-1.973 to 1.956	No	ns	>0.99	No
Col-0 vs. isa1 isa2	-4.054	-6.019 to -2.090	Yes	***	<0.001	No
Col-0 vs. isa1 isa2 esv1	-0.3699	-2.335 to 1.595	No	ns	0.98	No
Col-0 vs. isa1 isa2 lesv	-1.788	-3.753 to 0.1767	No	ns	0.08	No
EOD - Comparisons with respect to isa1isa2:
Dunnett's multiple comparisons test
Insoluble glucans
	Mean Diff.	95.00% CI of diff.	Below threshold?	Summarya)	Adjusted P Value	Significance shown in Figure 7B
isa1 isa2 vs. Col-0	-6.165	-8.130 to -4.200	Yes	***	<0.001	No
isa1 isa2 vs. esv1	-2.37	-4.335 to -0.4053	Yes	*	0.01	No
isa1 isa2 vs. lesv	-4.49	-6.455 to -2.525	Yes	***	<0.001	No
isa1 isa2 vs. isa1 isa2 esv1	1.605	-0.3597 to 3.570	No	ns	0.14	Yes
isa1 isa2 vs. isa1 isa2 lesv	1.99	0.02528 to 3.955	Yes	*	0.05	Yes
Soluble glucans
	Mean Diff.	95.00% CI of diff.	Below threshold?	Summarya)	Adjusted P Value	Significance shown in Figure 7B
isa1 isa2 vs. Col-0	4.054	2.090 to 6.019	Yes	***	<0.001	No
isa1 isa2 vs. esv1	4.089	2.124 to 6.053	Yes	***	<0.001	No
isa1 isa2 vs. lesv	4.046	2.081 to 6.010	Yes	***	<0.001	No
isa1 isa2 vs. isa1 isa2 esv1	3.684	1.720 to 5.649	Yes	***	<0.001	Yes
isa1 isa2 vs. isa1 isa2 lesv	2.266	0.3016 to 4.231	Yes	*	0.02	Yes
2h-EON - Comparisons with respect to WT:
Dunnett's multiple comparisons test
Insoluble glucans
	Mean Diff.	95.00% CI of diff.	Below threshold?	Summarya)	Adjusted P Value	Significance shown in Figure 7B
Col-0 vs. esv1	0.915	0.6588 to 1.171	Yes	***	<0.001	No
Col-0 vs. lesv	-0.105	-0.3612 to 0.1512	No	ns	0.72	No
Col-0 vs. isa1 isa2	0.805	0.5488 to 1.061	Yes	***	<0.001	No
Col-0 vs. isa1 isa2 esv1	0.91	0.6538 to 1.166	Yes	***	<0.001	No
Col-0 vs. isa1 isa2 lesv	0.9075	0.6513 to 1.164	Yes	***	<0.001	No
Soluble glucans
	Mean Diff.	95.00% CI of diff.	Below threshold?	Summarya)	Adjusted P Value	Significance shown in Figure 7B
Col-0 vs. esv1	-0.00425	-0.2605 to 0.2520	No	ns	>0.99	No
Col-0 vs. lesv	0.009025	-0.2472 to 0.2652	No	ns	>0.99	No
Col-0 vs. isa1 isa2	0.006225	-0.2500 to 0.2624	No	ns	>0.99	No
Col-0 vs. isa1 isa2 esv1	-0.0462	-0.3024 to 0.2100	No	ns	0.99	No
Col-0 vs. isa1 isa2 lesv	-0.04072	-0.2969 to 0.2155	No	ns	>0.99	No
2h-EON - Comparisons with respect to isa1isa2:
Dunnett's multiple comparisons test
Insoluble glucans
	Mean Diff.	95.00% CI of diff.	Below threshold?	Summarya)	Adjusted P Value	Significance shown in Figure 7B
isa1 isa2 vs. Col-0	-0.805	-1.061 to -0.5488	Yes	***	<0.001	No
isa1 isa2 vs. esv1	0.11	-0.1462 to 0.3662	No	ns	0.69	No
isa1 isa2 vs. lesv	-0.91	-1.166 to -0.6538	Yes	***	<0.001	No
isa1 isa2 vs. isa1 isa2 esv1	0.105	-0.1512 to 0.3612	No	ns	0.72	Yes
isa1 isa2 vs. isa1 isa2 lesv	0.1025	-0.1537 to 0.3587	No	ns	0.74	Yes
Soluble glucans
	Mean Diff.	95.00% CI of diff.	Below threshold?	Summarya)	Adjusted P Value	Significance shown in Figure 7B
isa1 isa2 vs. Col-0	-0.006225	-0.2624 to 0.2500	No	ns	>0.99	No
isa1 isa2 vs. esv1	-0.01048	-0.2667 to 0.2457	No	ns	>0.99	No
isa1 isa2 vs. lesv	0.0028	-0.2534 to 0.2590	No	ns	>0.99	No
isa1 isa2 vs. isa1 isa2 esv1	-0.05243	-0.3086 to 0.2038	No	ns	0.98	Yes
isa1 isa2 vs. isa1 isa2 lesv	-0.04695	-0.3032 to 0.2093	No	ns	0.98	Yes
Total summed glucans - Comparisons with respect to WT:
Dunnett's multiple comparisons test
Total glucans EOD
	Mean Diff.	95.00% CI of diff.	Below threshold?	Summarya)	Adjusted P Value	Significance shown in Figure 7B
Col-0 vs. esv1	3.828	1.589 to 6.066	Yes	***	<0.001	No
Col-0 vs. lesv	1.663	-0.5763 to 3.901	No	ns	0.21	No
Col-0 vs. isa1 isa2	2.108	-0.1313 to 4.346	No	ns	0.07	No
Col-0 vs. isa1 isa2 esv1	7.398	5.159 to 9.636	Yes	***	<0.001	No
Col-0 vs. isa1 isa2 lesv	6.36	4.121 to 8.599	Yes	***	<0.001	No
Total glucans 2h-EON
	Mean Diff.	95.00% CI of diff.	Below threshold?	Summarya)	Adjusted P Value	Significance shown in Figure 7B
Col-0 vs. esv1	0.9125	-1.326 to 3.151	No	ns	0.73	No
Col-0 vs. lesv	-0.095	-2.334 to 2.144	No	ns	>0.99	No
Col-0 vs. isa1 isa2	0.815	-1.424 to 3.054	No	ns	0.8	No
Col-0 vs. isa1 isa2 esv1	0.8675	-1.371 to 3.106	No	ns	0.76	No
Col-0 vs. isa1 isa2 lesv	0.865	-1.374 to 3.104	No	ns	0.76	No
Total summed glucans - Comparisons with respect to isa1isa2:
Dunnett's multiple comparisons test
Total glucans EOD
	Mean Diff.	95.00% CI of diff.	Below threshold?	Summarya)	Adjusted P Value	Significance shown in Figure 7B
isa1 isa2 vs. Col-0	-2.108	-4.346 to 0.1313	No	ns	0.07	No
isa1 isa2 vs. esv1	1.72	-0.5188 to 3.959	No	ns	0.18	No
isa1 isa2 vs. lesv	-0.445	-2.684 to 1.794	No	ns	0.98	No
isa1 isa2 vs. isa1 isa2 esv1	5.29	3.051 to 7.529	Yes	***	<0.001	Yes
isa1 isa2 vs. isa1 isa2 lesv	4.253	2.014 to 6.491	Yes	***	<0.001	Yes
Total glucans 2h-EON
	Mean Diff.	95.00% CI of diff.	Below threshold?	Summarya)	Adjusted P Value	Significance shown in Figure 7B
isa1 isa2 vs. Col-0	-0.815	-3.054 to 1.424	No	ns	0.8	No
isa1 isa2 vs. esv1	0.0975	-2.141 to 2.336	No	ns	>0.99	No
isa1 isa2 vs. lesv	-0.91	-3.149 to 1.329	No	ns	0.73	No
isa1 isa2 vs. isa1 isa2 esv1	0.0525	-2.186 to 2.291	No	ns	>0.99	Yes
isa1 isa2 vs. isa1 isa2 lesv	0.05	-2.189 to 2.289	No	ns	>0.99	Yes
a) According to NEJM style: ns, P > 0.05; *, P ≤ 0.05; **, P ≤ 0.01; ***, P ≤ 0.001.
