# Supplementary material for: LIKE EARLY STARVATION 1 and EARLY STARVATION 1 promote and stabilize amylopectin phase transition in starch biosynthesis
Source: Sci Adv. 2023 May 26;9(21):eadg7448. doi: 10.1126/sciadv.adg7448 (PMC10219597; doi:10.1126/sciadv.adg7448)
Supplement: Supplementary file 2 — Data S1 to S8 [file sciadv.adg7448_data_s1_to_s8.zip › adg7448_Data_S8.xlsx]

## Sheet: S8
Data S8. Plasmids and primers used for heterologous gene expression in yeast.
References:
Emanuelsson, O., Nielsen, H., von Heijne, G. (1999). ChloroP, a neural network-based method for predicting chloroplast transit peptides and their cleavage sites. Protein Sci. 1999;8:978–84.
Lee, M.E., DeLoache, W.C., Cervantes, B., and Dueber, J.E. (2015). A highly characterized yeast toolkit for modular, multipart assembly. ACS Synth. Biol. 4: 975–986.
Mikkelsen, M.D., Buron, L.D., Salomonsen, B., Olsen, C.E., Hansen, B.G., Mortensen, U.H., and Halkier, B.A. (2012). Microbial production of indolylglucosinolate through engineering of a multi-gene pathway in a versatile yeast expression platform. Metab. Eng. 14: 104–111.
Pfister B, Shields JM, Kockmann T, Grossmann J, Abt MR, Stadler M, et al. (2022). Tuning heterologous glucan biosynthesis in yeast to understand and exploit plant starch diversity. BMC Biol. 20:1–20.
1. Part plasmids following the modular cloning scheme of the yeast toolkit (Lee et al. 2015)
Vector name	Gene identifier	Vector source	Comment	Vector sequence (5'-3')	Insert sequence (5'-3')	Insert sequence information	Forward primer sequence (5'-3')	Reverse primer sequence (5'-3')
pBP378_ESV1_part3_CDS_in_pYTK001	Arabidopsis: At1g42430	This study	CDS is without N-terminal sequence encoding a putative chloroplast transit peptide of 36 amino acids. ChloroP did not predict a transit peptide, but we used the cleavage site predicted with highest confidence by ChloroP (Emmanuelsson et al., 1999). In addition, a BsaI restriction site within the CDS was removed by introducing a synonymous mutation that does not alter the amino acid sequence and a…	AGATCAAAGGATCTTCTTGAGATCCTTTTTTTCTGCGCGTAATCTGCTGCTTGCAAACAAAAAAACCACCGCTACCAGCGGTGGTTTGTTTGCCGGATCAAGAGCTACCAACTCTTTTTCCGAAGGTAACTGGCTTCAGCAGAGCGCAGATACCAAATACTGTTCTTCTAGTGTAGCCGTAGTTAGGCCACCACTTCAAGAACTCTGTAGCACCGCCTACATACCTCGCTCTGCTAATCCTGTTACCAGTGGCTGCTGCCAGTGGCGATAAGTCGTGTCTTACCGGGTTGGACTCAAGACGATAGTTACCGGATAAGGCGCAGCGGTCGGGCTGAACGGGGGGTTCGTGCACACAGCCCAGCTTGGAGCGAACGACCTACACCGAACTGAGATACCTAC…	ATGGGTGATCAAGCCGGAGCTCCGACGAGAAGATTCACCTGCTTCGCAGATATGTTGGCACCGATTCGCCGCTCTGAGAAGTCAGAGGAACGGCGTTTTGATCAGAAGATGAGTGCTCACGGTGCCGGAATCAAAACTTCTTCCTCTGCAGTGCCATTTGCTTCTCCTAAATCTCGATTTTTGTCTAAGCAAGAAAAGTTCTATCCTCGTTGTACTCCAAGGCTTACTGGTCCTCAGTCTCGTGATACTCCTCCTAAAAGAGACACTGGGATAGCTAATGAAAAGGATTGGGGGATTGATTTGTTGAATGAGAATGTGAATGAAGCTGGCACTAATGAAGATGGTAGTAGTTGGTTTAGAGAAAGTGGACATGATTTGGGAGATAATGGTTACAGATGT…	Part given as "insert sequence" is from ATG to 3' end of CDS (without stop codon), inkl. 6 bp overhang at 3' end that adds a C-terminal glycine and serine (GGTTCT) between part3 and stop codon provided by terminator	GCATCGTCTCATCGGTCTCATATGGGTGATCAAGCCGGAGCTCC	ATGCCGTCTCAGGTCTCAGGATCCTTGTGGTTGGTCAGGGGGTAG
pBP370_LESV_part3_CDS_in_pYTK001	Arabidopsis: At3g55760	This study	CDS is without N-terminal sequence encoding a putative chloroplast transit peptide of 56 amino acids, as predicted by ChloroP (Emmanuelsson et al., 1999). In addition, a BsmBI restriction site was removed by introducing a synonymous mutation that does not alter the amino acid sequence and a C-terminal glycine-serine linker were added to follow the conventions of the yeast toolkit designed by Lee …	AGATCAAAGGATCTTCTTGAGATCCTTTTTTTCTGCGCGTAATCTGCTGCTTGCAAACAAAAAAACCACCGCTACCAGCGGTGGTTTGTTTGCCGGATCAAGAGCTACCAACTCTTTTTCCGAAGGTAACTGGCTTCAGCAGAGCGCAGATACCAAATACTGTTCTTCTAGTGTAGCCGTAGTTAGGCCACCACTTCAAGAACTCTGTAGCACCGCCTACATACCTCGCTCTGCTAATCCTGTTACCAGTGGCTGCTGCCAGTGGCGATAAGTCGTGTCTTACCGGGTTGGACTCAAGACGATAGTTACCGGATAAGGCGCAGCGGTCGGGCTGAACGGGGGGTTCGTGCACACAGCCCAGCTTGGAGCGAACGACCTACACCGAACTGAGATACCTAC…	ATGGTTTCAAATGAAGGACGCGAATCGTACCTCGATATGTGGAAGAACGCTGTTGATCGCGAGAAGAAAGAGAAGGCCTTTGAAAAAATTGCAGAGAATGTTGTAGCTGTTGATGGTGAGAAGGAGAAAGGAGGAGACTTGGAGAAGAAGAGCGATGAGTTTCAGAAGATCCTCGAGGTTTCCGTTGAGGAAAGAGATCGGATTCAGCGAATGCAGGTCGTTGATCGTGCCGCTGCCGCAATCTCCGCAGCTAGAGCTATTCTCGCCTCTAACAATTCCGGCGACGGCAAAGAAGGATTCCCAAATGAAGACAACACTGTCACAAGTGAAGTCACAGAGACACCGAAAAATGCTAAACTTGGAATGTGGAGCAGAACAGTGTATGTGCCACGGTCAGAA…	Part given as "insert sequence" is from ATG to 3' end of CDS (without stop codon), inkl. 6 bp overhang at 3' end that adds a C-terminal glycine and serine (GGTTCT) between part3 and stop codon provided by terminator	GCATCGTCTCATCGGTCTCATATGGTT TCAAATGAAGGACGCGAATC	ATGCCGTCTCAGGTCTCAGGATCCGGACATATCAGAAGGCTTCTTAAC
pBP224_tCYC1_part4_terminator_in_pYTK001		Pfister et al., 2022		AGATCAAAGGATCTTCTTGAGATCCTTTTTTTCTGCGCGTAATCTGCTGCTTGCAAACAAAAAAACCACCGCTACCAGCGGTGGTTTGTTTGCCGGATCAAGAGCTACCAACTCTTTTTCCGAAGGTAACTGGCTTCAGCAGAGCGCAGATACCAAATACTGTTCTTCTAGTGTAGCCGTAGTTAGGCCACCACTTCAAGAACTCTGTAGCACCGCCTACATACCTCGCTCTGCTAATCCTGTTACCAGTGGCTGCTGCCAGTGGCGATAAGTCGTGTCTTACCGGGTTGGACTCAAGACGATAGTTACCGGATAAGGCGCAGCGGTCGGGCTGAACGGGGGGTTCGTGCACACAGCCCAGCTTGGAGCGAACGACCTACACCGAACTGAGATACCTAC…	TAAATCGCGTGCATTCATCCGCTCTAACCGAAAAGGAAGGAGTTAGACAACCTGAAGTCTAGGTCCCTATTTATTTTTTTATAGTTATGTTAGTATTAAGAACGTTATTTATATTTCAAATTTTTCTTTTTTTTCTGTACAGACGCGTGTACGCATGTAACATTATACTGAAAACCTTGCTTGAGAAGGTTTTGGGACGCTCGAAG	Part given as "insert sequence" begins with TAA stop codon	GCATCGTCTCATCGGTCTCAATCCTAAATCGCGTGCATTCATCCGCT	ATGCCGTCTCAGGTCTCACAGCCTTCGAGCGTCCCAAAACCTTC
pBP124_pCWP2_part2_promoter_in_pYTK001		Pfister et al., 2022	As noted by Pfister et al. (2022), cloning of this promoter required the conversion of A to T just before the ATG start codon to create appropriate overhang.	AGATCAAAGGATCTTCTTGAGATCCTTTTTTTCTGCGCGTAATCTGCTGCTTGCAAACAAAAAAACCACCGCTACCAGCGGTGGTTTGTTTGCCGGATCAAGAGCTACCAACTCTTTTTCCGAAGGTAACTGGCTTCAGCAGAGCGCAGATACCAAATACTGTTCTTCTAGTGTAGCCGTAGTTAGGCCACCACTTCAAGAACTCTGTAGCACCGCCTACATACCTCGCTCTGCTAATCCTGTTACCAGTGGCTGCTGCCAGTGGCGATAAGTCGTGTCTTACCGGGTTGGACTCAAGACGATAGTTACCGGATAAGGCGCAGCGGTCGGGCTGAACGGGGGGTTCGTGCACACAGCCCAGCTTGGAGCGAACGACCTACACCGAACTGAGATACCTAC…	CCAGGGCACTTGAAACAATGCAGCGATCGCCGCCACAACACGCCAAAGAGAAGCGAAAGTGGGCCTGGGCGGCCTCAGTTTCGGCAGAGGTAAACAACACGAACTGAACTGCCTTAGCTCCGAAGGGCAATTCCACAGGCACTCCGCGGGGCCCGGCCAAGGCCCAAAAGGCGTGGAATATGCGCGTTTTGGGGCCATAACACCCAGTACCACGGCCGGAACGGGCCATATAATAAGTTTTTCACTCTCAAGAATGGTAAACGTAAATAGGAACATCCCACTACCCTAGAAATTGCGGAAATTTCGCGCTTATCATTAGAAAATCTGGAACCGTCCTTTTTCCTCTTTCTTGCATTTCCCTTTCCGTATTATTGCCATTCTTTAACTGCATTTGGGGAA…	Part given as "insert sequence" ends just before ATG	GCATCGTCTCATCGGTCTCAAACGCCAGGGCACTTGAAACAATG	ATGCCGTCTCAGGTCTCACATATTT TTT CTT GTT AGT GTG TAG CG
pBP245_XII-5_part7_homology_down_in_pYTK001		Pfister et al., 2022	Same homology site as in Mikkelsen et al. (2012)	AGATCAAAGGATCTTCTTGAGATCCTTTTTTTCTGCGCGTAATCTGCTGCTTGCAAACAAAAAAACCACCGCTACCAGCGGTGGTTTGTTTGCCGGATCAAGAGCTACCAACTCTTTTTCCGAAGGTAACTGGCTTCAGCAGAGCGCAGATACCAAATACTGTTCTTCTAGTGTAGCCGTAGTTAGGCCACCACTTCAAGAACTCTGTAGCACCGCCTACATACCTCGCTCTGCTAATCCTGTTACCAGTGGCTGCTGCCAGTGGCGATAAGTCGTGTCTTACCGGGTTGGACTCAAGACGATAGTTACCGGATAAGGCGCAGCGGTCGGGCTGAACGGGGGGTTCGTGCACACAGCCCAGCTTGGAGCGAACGACCTACACCGAACTGAGATACCTAC…	GCAACTCAGAAGTTTGACAGCAAGCAAGTTCATCATTCGAACTAGCCTTATTGTTTTAGTTCAGTGACAGCGAACTGCCGTACTCGATGCTTTATTTCTCACGGTAGAGCGGAAGAACAGATAGGGGCAGCGTGAGAAGAGTTAGAAAGTAAATTTTTATCACGTCTGAAGTATTCTTATTCATAGGAAATTTTGCAAGGTTTTTTAGCTCAATAACGGGCTAAGTTATATAAGGTGTTCACGCGATTTTCTTGTTATGTATACCTCTTCTCTGAGGAATGGTACTACTGTCCTGATGTAGGCTCCTTAAATTGGTGGGCAAGAATAACTTATCGATATTTTGTATATTGGTCTTGGAGTTCACCACGTAATGCCTGTTTAAGACCATCAGTTAACTCT…	Part given as "insert sequence" is the sequence between the part-specific overhangs	GCATCGTCTCATCGGTCTCAGAGTGCAACTCAGAAGTTTGACAGC	ATGCCGTCTCAGGTCTCATCGGCTGCGATACCTTTTGTGATGG
pBP244_XII-5_part8b_homology_up_in_pYTK001		Pfister et al., 2022	Homology site is slightly shorter than in Mikkelsen et al. (2012)	AGATCAAAGGATCTTCTTGAGATCCTTTTTTTCTGCGCGTAATCTGCTGCTTGCAAACAAAAAAACCACCGCTACCAGCGGTGGTTTGTTTGCCGGATCAAGAGCTACCAACTCTTTTTCCGAAGGTAACTGGCTTCAGCAGAGCGCAGATACCAAATACTGTTCTTCTAGTGTAGCCGTAGTTAGGCCACCACTTCAAGAACTCTGTAGCACCGCCTACATACCTCGCTCTGCTAATCCTGTTACCAGTGGCTGCTGCCAGTGGCGATAAGTCGTGTCTTACCGGGTTGGACTCAAGACGATAGTTACCGGATAAGGCGCAGCGGTCGGGCTGAACGGGGGGTTCGTGCACACAGCCCAGCTTGGAGCGAACGACCTACACCGAACTGAGATACCTAC…	CAATCTGGCGGCTTGAGTTCTCAACATGTTTTATTTTTTACTTATATTGCTGGTAGGGTAAAAAAATATAACTCCTAGGAATAGGTTGTCTATATGTTTTTGTCTTGCTTCTATAATTGTAACAAACAAGGAAAGGGAAAATACTGGGTGTAAAAGCCATTGAGTCAAGTTAGGTCATCCCTTTTATACAAAATTTTTCAATTTTTTTTCCAAGATTCTTGTACGATTAATTATTTTTTTTTTGCGTCCTACAGCGTGATGAAAATTTCGCCTGCTGCAAGATGAGCGGGAACGGGCGAAATGTGCACGCGCACAACTTACGAAACGCGGATGAGTCACTGACAGCCACCGCAGAGGTTCTGACTCCTACTGAGCTCTATTGGAGGTGGCAGAACCGGT…	Part given as "insert sequence" is the sequence between the part-specific overhangs	GCATCGTCTCATCGGTCTCACAATCAATCTGGCGGCTTGAGTTC	ATGCCGTCTCAGGTCTCAAGGGCTCCTCCCGTACCGGTTCTG
pYTK001		Lee et al., 2015
pYTK004_ConL2		Lee et al., 2015
pYTK005_ConL3		Lee et al., 2015
pYTK008_ConLS'		Lee et al., 2015
pYTK047_GFP dropout		Lee et al., 2015
pYTK069_ConR3		Lee et al., 2015
pYTK072_ConRE		Lee et al., 2015
pYTK073_ConRE'		Lee et al., 2015
pYTK079_HygromycinR		Lee et al., 2015
pYTK089_AmpR-ColE1		Lee et al., 2015
pYTK091_SpecR-ColE1		Lee et al., 2015
2. Pre-assembled integration vectors to insert single or multiple expression units. These were created using all inserts given in a BsaI-mediated reaction.
Pre-assembled integration vector name (name contains connectors; targeted yeast locus; E. coli selection marker; yeast selection marker; visual drop out marker)	Description	Insert 1 (part 1)	Insert 2 (part 234r)	Insert 3 (part 5)	Insert 4 (part 6)	Insert 5 (part 7)	Insert 6 (part 8a)	Insert 7 (part 8b)
pBP386_ConL2-R3_XII-5_AmpR(E.coli)_HygR(yeast)_GFPdropout	Allows integration of a single expression unit at the XII-5 locus, deleting this gene. Confers ampiciliin resistance to E. coli and hygromycin resistance to yeast	pYTK004_ConL2	pYTK047_GFP dropout	pYTK069_ConR3	pYTK079_HygromycinR	pBP245_XII-5_part7_homology_down_in_pYTK001	pYTK089_AmpR-ColE1	pBP244_XII-5_part8b_homology_up_in_pYTK001
pBP387_ConL3-RE_XII-5_AmpR(E.coli)_HygR(yeast)_GFPdropout	Allows integration of a single expression unit at the XII-5 locus, deleting this gene. Confers ampiciliin resistance to E. coli and hygromycin resistance to yeast	pYTK005_ConL3	pYTK047_GFP dropout	pYTK072_ConRE	pYTK079_HygromycinR	pBP245_XII-5_part7_homology_down_in_pYTK001	pYTK089_AmpR-ColE1	pBP244_XII-5_part8b_homology_up_in_pYTK001
pBP249_ConLS'-RE'_XII-5_SpecR(E.coli)_HygR(yeast)_GFPdropout	Allows integration of multiple expression unit at the XII-5 locus. Confers spectinomycin resistance to E. coli and hygromycin resistance to yeast	pYTK008_ConLS'	pYTK047_GFP dropout	pYTK073_ConRE'	pYTK079_HygromycinR	pBP245_XII-5_part7_homology_down_in_pYTK001	pYTK091_SpecR-ColE1	pBP244_XII-5_part8b_homology_up_in_pYTK001
3. Final expression vectors for heterologous gene expression in yeast (after integration of construct into nuclear genome).
Backbone and inserts are the parts that were used during the BsmBI-mediated assembly to obtain the corresponding vector shown in column A. These final expression vectors were then transformed into yeast.
Expression vector containing single transcriptional unit	Backbone (pre-assembled integration vector)	Insert 1 (Promoter; part 2)	Insert 2 (CDS; part 3)	Insert 3 (Terminator; part 4)
pBP389_ConL2_R3_XII-5_AmpR(E.coli)_HygR(yeast)_pCWP2_ESV1_tCYC1	pBP386_ConL2-R3_XII-5_AmpR(E.coli)_HygR(yeast)_GFPdropout	pBP124_pCWP2_part2_promoter_in_pYTK001	pBP378_ESV1_part3_CDS_in_pYTK001	pBP224_tCYC1_part4_terminator_in_pYTK001
pBP392_ConL3_RE_XII-5_AmpR(E.coli)_HygR(yeast)_pCWP2_LESV_tCYC1	pBP387_ConL3-RE_XII-5_AmpR(E.coli)_HygR(yeast)_GFPdropout	pBP124_pCWP2_part2_promoter_in_pYTK001	pBP370_LESV_part3_CDS_in_pYTK001	pBP224_tCYC1_part4_terminator_in_pYTK001
Multi-gene expression vector containing several transcriptional units	Backbone (pre-assembled integration vector)	Insert 1 (Position 1)	Insert 2 (Position 2)	Insert 3 (Position 3)	Insert 4 (Position 4)
pBP393_XII-5_SpecR(E.coli)_HygR(yeast)_(1)_(3)pCWP2_ESV1_tCYC1_(4)pCWP2_LESV_tCYC1	pBP249_ConLS'-RE'_XII-5_SpecR(E.coli)_HygR(yeast)_GFPdropout	Primers to form spacer Pos2 and 3 (ConL1-R3); fw primer sequence (5'-3'): CTGAGTACGGTGATCCGCTGACTCCTTTGCCCAAATAAGACGTG; rv primer sequence (5'-3'): CATCCACGTCTTATTTGGGCAAAGGAGTCAGCGGATCACCGTAC		pBP389_ConL2_R3_XII-5_AmpR(E.coli)_HygR(yeast)_pCWP2_ESV1_tCYC1	pBP392_ConL3_RE_XII-5_AmpR(E.coli)_HygR(yeast)_pCWP2_LESV_tCYC1
